# Supplementary material for: Inferring differential subcellular localisation in comparative spatial proteomics using BANDLE
Source: Nat Commun. 2022 Oct 10;13:5948. doi: 10.1038/s41467-022-33570-9 (PMC9550814; doi:10.1038/s41467-022-33570-9)
Supplement: Supplementary file 4 — Source Data [file 41467_2022_33570_MOESM4_ESM.xlsx]

## Sheet: figure2
	Iteration	Method	AUC	simulation
1	1	MR 2016	0.777592	Cluster specific noise distribution
2	2	MR 2016	0.802247	Cluster specific noise distribution
3	3	MR 2016	0.853065	Cluster specific noise distribution
4	4	MR 2016	0.884044	Cluster specific noise distribution
5	5	MR 2016	0.760772	Cluster specific noise distribution
6	6	MR 2016	0.796141	Cluster specific noise distribution
7	7	MR 2016	0.781567	Cluster specific noise distribution
8	8	MR 2016	0.72523	Cluster specific noise distribution
9	9	MR 2016	0.747811	Cluster specific noise distribution
10	10	MR 2016	0.619758	Cluster specific noise distribution
11	1	MR 2017	0.755319	Cluster specific noise distribution
12	2	MR 2017	0.866286	Cluster specific noise distribution
13	3	MR 2017	0.816829	Cluster specific noise distribution
14	4	MR 2017	0.885388	Cluster specific noise distribution
15	5	MR 2017	0.902496	Cluster specific noise distribution
16	6	MR 2017	0.807306	Cluster specific noise distribution
17	7	MR 2017	0.683257	Cluster specific noise distribution
18	8	MR 2017	0.769559	Cluster specific noise distribution
19	9	MR 2017	0.757002	Cluster specific noise distribution
20	10	MR 2017	0.828691	Cluster specific noise distribution
21	1	Dir	0.846265	Cluster specific noise distribution
22	2	Dir	0.93497	Cluster specific noise distribution
23	3	Dir	0.895497	Cluster specific noise distribution
24	4	Dir	0.988584	Cluster specific noise distribution
25	5	Dir	0.946888	Cluster specific noise distribution
26	6	Dir	0.962633	Cluster specific noise distribution
27	7	Dir	0.96191	Cluster specific noise distribution
28	8	Dir	0.898973	Cluster specific noise distribution
29	9	Dir	0.953158	Cluster specific noise distribution
30	10	Dir	0.861263	Cluster specific noise distribution
31	1	PG	0.840705	Cluster specific noise distribution
32	2	PG	0.924658	Cluster specific noise distribution
33	3	PG	0.913374	Cluster specific noise distribution
34	4	PG	0.985198	Cluster specific noise distribution
35	5	PG	0.94045	Cluster specific noise distribution
36	6	PG	0.95411	Cluster specific noise distribution
37	7	PG	0.960845	Cluster specific noise distribution
38	8	PG	0.907725	Cluster specific noise distribution
39	9	PG	0.956545	Cluster specific noise distribution
40	10	PG	0.880365	Cluster specific noise distribution
41	1	MR 2016	0.517049	Random batch effects
42	2	MR 2016	0.587729	Random batch effects
43	3	MR 2016	0.390891	Random batch effects
44	4	MR 2016	0.622926	Random batch effects
45	5	MR 2016	0.700806	Random batch effects
46	6	MR 2016	0.438134	Random batch effects
47	7	MR 2016	0.526325	Random batch effects
48	8	MR 2016	0.75985	Random batch effects
49	9	MR 2016	0.428442	Random batch effects
50	10	MR 2016	0.670104	Random batch effects
51	1	MR 2017	0.712938	Random batch effects
52	2	MR 2017	0.617047	Random batch effects
53	3	MR 2017	0.433771	Random batch effects
54	4	MR 2017	0.316989	Random batch effects
55	5	MR 2017	0.844673	Random batch effects
56	6	MR 2017	0.489122	Random batch effects
57	7	MR 2017	0.712481	Random batch effects
58	8	MR 2017	0.788356	Random batch effects
59	9	MR 2017	0.581126	Random batch effects
60	10	MR 2017	0.698097	Random batch effects
61	1	Dir	0.84083	Random batch effects
62	2	Dir	1	Random batch effects
63	3	Dir	0.924612	Random batch effects
64	4	Dir	0.994681	Random batch effects
65	5	Dir	0.98535	Random batch effects
66	6	Dir	0.965326	Random batch effects
67	7	Dir	0.945814	Random batch effects
68	8	Dir	0.960046	Random batch effects
69	9	Dir	0.851027	Random batch effects
70	10	Dir	0.999125	Random batch effects
71	1	PG	0.844178	Random batch effects
72	2	PG	0.987823	Random batch effects
73	3	PG	0.965725	Random batch effects
74	4	PG	0.978044	Random batch effects
75	5	PG	0.966857	Random batch effects
76	6	PG	0.968805	Random batch effects
77	7	PG	0.915906	Random batch effects
78	8	PG	0.945852	Random batch effects
79	9	PG	0.871728	Random batch effects
80	10	PG	0.999239	Random batch effects
81	1	MR 2016	0.860196	Systematic batch effects
82	2	MR 2016	0.663249	Systematic batch effects
83	3	MR 2016	0.666647	Systematic batch effects
84	4	MR 2016	0.685541	Systematic batch effects
85	5	MR 2016	0.747811	Systematic batch effects
86	6	MR 2016	0.683756	Systematic batch effects
87	7	MR 2016	0.816359	Systematic batch effects
88	8	MR 2016	0.642051	Systematic batch effects
89	9	MR 2016	0.789055	Systematic batch effects
90	10	MR 2016	0.708871	Systematic batch effects
91	1	MR 2017	0.831583	Systematic batch effects
92	2	MR 2017	0.870901	Systematic batch effects
93	3	MR 2017	0.722146	Systematic batch effects
94	4	MR 2017	0.957447	Systematic batch effects
95	5	MR 2017	0.945209	Systematic batch effects
96	6	MR 2017	0.68204	Systematic batch effects
97	7	MR 2017	0.856343	Systematic batch effects
98	8	MR 2017	0.828427	Systematic batch effects
99	9	MR 2017	0.757534	Systematic batch effects
100	10	MR 2017	0.797108	Systematic batch effects
101	1	Dir	0.940107	Systematic batch effects
102	2	Dir	0.897576	Systematic batch effects
103	3	Dir	0.996233	Systematic batch effects
104	4	Dir	1	Systematic batch effects
105	5	Dir	0.953207	Systematic batch effects
106	6	Dir	0.90917	Systematic batch effects
107	7	Dir	0.99852	Systematic batch effects
108	8	Dir	0.964886	Systematic batch effects
109	9	Dir	0.963775	Systematic batch effects
110	10	Dir	0.915183	Systematic batch effects
111	1	PG	0.909437	Systematic batch effects
112	2	PG	0.896896	Systematic batch effects
113	3	PG	0.990525	Systematic batch effects
114	4	PG	0.99696	Systematic batch effects
115	5	PG	0.916493	Systematic batch effects
116	6	PG	0.9414	Systematic batch effects
117	7	PG	0.993561	Systematic batch effects
118	8	PG	0.959247	Systematic batch effects
119	9	PG	0.959132	Systematic batch effects
120	10	PG	0.9086	Systematic batch effects
121	1	MR 2016	0.839138	Fraction swapping
122	2	MR 2016	0.632776	Fraction swapping
123	3	MR 2016	0.831912	Fraction swapping
124	4	MR 2016	0.879608	Fraction swapping
125	5	MR 2016	0.710133	Fraction swapping
126	6	MR 2016	0.750833	Fraction swapping
127	7	MR 2016	0.856912	Fraction swapping
128	8	MR 2016	0.721832	Fraction swapping
129	9	MR 2016	0.765783	Fraction swapping
130	10	MR 2016	0.539804	Fraction swapping
131	1	MR 2017	0.884475	Fraction swapping
132	2	MR 2017	0.774353	Fraction swapping
133	3	MR 2017	0.797032	Fraction swapping
134	4	MR 2017	0.728919	Fraction swapping
135	5	MR 2017	0.915601	Fraction swapping
136	6	MR 2017	0.860654	Fraction swapping
137	7	MR 2017	0.907991	Fraction swapping
138	8	MR 2017	0.924252	Fraction swapping
139	9	MR 2017	0.720852	Fraction swapping
140	10	MR 2017	0.83204	Fraction swapping
141	1	Dir	0.96796	Fraction swapping
142	2	Dir	0.963432	Fraction swapping
143	3	Dir	0.889041	Fraction swapping
144	4	Dir	0.932648	Fraction swapping
145	5	Dir	0.915525	Fraction swapping
146	6	Dir	0.946271	Fraction swapping
147	7	Dir	0.906583	Fraction swapping
148	8	Dir	0.9996	Fraction swapping
149	9	Dir	0.903653	Fraction swapping
150	10	Dir	0.94981	Fraction swapping
151	1	PG	0.958067	Fraction swapping
152	2	PG	0.920167	Fraction swapping
153	3	PG	0.91739	Fraction swapping
154	4	PG	0.933181	Fraction swapping
155	5	PG	0.922907	Fraction swapping
156	6	PG	0.966172	Fraction swapping
157	7	PG	0.884779	Fraction swapping
158	8	PG	0.994881	Fraction swapping
159	9	PG	0.862329	Fraction swapping
160	10	PG	0.919901	Fraction swapping
161	1	MR 2016	0.625734	Batch effects and fraction swapping
162	2	MR 2016	0.593088	Batch effects and fraction swapping
163	3	MR 2016	0.60602	Batch effects and fraction swapping
164	4	MR 2016	0.317108	Batch effects and fraction swapping
165	5	MR 2016	0.635819	Batch effects and fraction swapping
166	6	MR 2016	0.57523	Batch effects and fraction swapping
167	7	MR 2016	0.727189	Batch effects and fraction swapping
168	8	MR 2016	0.740668	Batch effects and fraction swapping
169	9	MR 2016	0.383525	Batch effects and fraction swapping
170	10	MR 2016	0.618664	Batch effects and fraction swapping
171	1	MR 2017	0.894977	Batch effects and fraction swapping
172	2	MR 2017	0.732268	Batch effects and fraction swapping
173	3	MR 2017	0.943988	Batch effects and fraction swapping
174	4	MR 2017	0.806431	Batch effects and fraction swapping
175	5	MR 2017	0.91933	Batch effects and fraction swapping
176	6	MR 2017	0.995282	Batch effects and fraction swapping
177	7	MR 2017	0.859361	Batch effects and fraction swapping
178	8	MR 2017	0.780441	Batch effects and fraction swapping
179	9	MR 2017	0.843607	Batch effects and fraction swapping
180	10	MR 2017	0.775114	Batch effects and fraction swapping
181	1	Dir	0.98261	Batch effects and fraction swapping
182	2	Dir	0.996728	Batch effects and fraction swapping
183	3	Dir	0.988623	Batch effects and fraction swapping
184	4	Dir	0.921053	Batch effects and fraction swapping
185	5	Dir	0.999619	Batch effects and fraction swapping
186	6	Dir	0.992808	Batch effects and fraction swapping
187	7	Dir	0.997032	Batch effects and fraction swapping
188	8	Dir	0.992656	Batch effects and fraction swapping
189	9	Dir	0.965677	Batch effects and fraction swapping
190	10	Dir	0.899924	Batch effects and fraction swapping
191	1	PG	0.95175	Batch effects and fraction swapping
192	2	PG	0.997451	Batch effects and fraction swapping
193	3	PG	0.98261	Batch effects and fraction swapping
194	4	PG	0.904575	Batch effects and fraction swapping
195	5	PG	0.995434	Batch effects and fraction swapping
196	6	PG	0.991667	Batch effects and fraction swapping
197	7	PG	0.997793	Batch effects and fraction swapping
198	8	PG	0.987823	Batch effects and fraction swapping
199	9	PG	0.961073	Batch effects and fraction swapping
200	10	PG	0.899658	Batch effects and fraction swapping

## Sheet: figure3a
	PC1 (57.87%)	PC2 (25.12%)
P20353	0.266599	1.13382
P53501	0.386527	0.940022
Q7KU78	-1.30472	-0.465142
P04412	-0.271463	1.63993
Q7KJ73	-0.901639	0.101037
Q7JZN0	1.39628	-0.997593
Q7KLV9	-1.81367	1.01826
Q9VM65	1.75837	0.34322
Q9VCK0	-1.27102	-0.364525
Q9VIU7	1.83416	-1.42109
B7Z0W3	1.29126	-0.934172
Q9V415	1.67442	-0.621457
P15348	-1.77848	-1.73459
Q7KMP8	-1.06669	0.973781
Q00174	1.88889	-0.537089
Q9V769	1.58504	-0.613474
Q27593	1.37397	-0.410744
Q9V780	0.219823	1.33507
P19109	-1.70445	-1.61215
O01367	-1.46403	-2.59335
Q95NR4	-2.10696	-0.296352
Q9V3V6	-1.25472	0.737705
O77047	1.84912	-0.535275
Q8SXD0	1.57284	-0.425099
Q9VJ75	0.173625	1.49621
Q9VBV5	1.47101	-0.189984
Q9VBU5	1.60077	-0.0478784
Q8IA62	1.24019	-0.344205
Q9Y105	-1.41138	0.39825
Q9W2M4	0.575426	1.29596
P26308	0.151357	0.788851
Q9VP77	-1.59372	-0.261181
Q5U0Z2	-1.46316	-0.522731
Q960E2	0.642316	0.82247
Q9VLJ6	1.85105	-0.394315
Q9VJ39	0.451138	0.223087
Q9VTX8	1.85082	-0.654531
Q9VTZ5	0.626863	0.516947
B7Z0C1	0.98919	-0.916234
Q94522	-2.27977	-0.0918569
Q8MT23	0.189043	-0.961834
Q9VRJ4	-0.780887	-0.807985
M9PCB7	-2.27767	-2.30556
P24156	-2.48262	-0.0990369
P46150	-1.23278	0.165836
A1ZBH5	2.63855	-0.943692
Q9W3M7	-1.61209	-0.699654
A8DZ29	-2.9037	0.714889
Q9VN14	0.652923	1.16452
Q9VZL3	2.39223	-1.51004
P54611	0.238677	0.688529
M9PC99	-0.476753	0.088874
Q86BP3	-1.74568	-0.594198
Q9W3N9	-2.19918	-0.0584019
Q95083	-1.21974	1.06922
Q7K5M6	1.49796	-0.387285
P29327	-1.45312	-0.566897
Q8IQH6	0.228328	1.0963
P16620	0.236962	1.14288
Q7K1V5	1.43646	-0.749608
Q9V3Z4	-0.663226	1.11325
P48375	1.61944	1.93104
Q9V3E7	-1.72445	-2.08755
Q9VMB9	-2.08631	-0.200505
Q9VI55	1.71034	-0.440652
Q9VU58	1.10032	1.66294
Q9V498	1.31618	-0.418482
Q9V496	-0.333505	0.381
H9XVP3	-0.149989	1.38215
Q9VMA7	2.30877	-0.0459526
P06607	-0.852221	-1.56483
Q9VNQ3	1.69881	-1.13155
A1Z6Z3	1.15564	-0.295714
Q05825	-2.15268	0.259814
Q7K0F7	1.51034	-0.790997
Q7K3B7	-1.15646	-1.99749
Q9VU35	-1.25213	-0.470219
P80455	-1.38598	-0.608157
P41042	-2.00911	-0.224646
M9PFH7	0.503992	1.05859
M9PDP6	2.634	-1.67516
Q9W4J6	1.78044	0.115213
Q8MSW0	-1.30543	-0.736932
Q7KN81	2.00091	0.292557
Q9V9W2	-0.071874	-0.972565
Q5U185	0.116361	-0.0607567
P91682	0.205848	1.17889
Q27597	0.968948	-1.51599
Q95S24	2.00389	-0.330936
P18824	0.78881	1.20161
Q9VNA4	0.802773	0.789818
Q9U1L3	1.59301	-0.358993
Q7JWI7	0.49225	1.47624
Q9VC06	-1.3297	-0.512124
Q8MS26	1.67521	-0.724316
Q8SXY6	1.43244	-0.474206
Q8IMU2	1.12683	-1.32603
P61851	0.812489	0.802929
Q9VPQ7	2.66817	-0.939388
Q9VBV8	1.58697	-0.391644
Q8SWV7	-1.60373	-0.546495
B7Z0Q3	1.75214	-0.0168218
Q7K5K3	-1.24694	-1.21122
Q9V3P6	-1.19057	1.16234
Q961D3	0.245681	0.491933
Q9NJH0	-0.0900253	0.720041
Q9V8R9	0.129981	1.37362
O02393	1.67268	-0.640951
Q95U38	-1.63371	-0.280542
Q8INP8	-0.843557	0.927062
Q9VT75	-1.79654	-0.430383
Q9VNA3	1.68096	-0.726902
A8JNJ6	-0.583774	1.70714
Q8SZ38	1.15293	-0.0871511
Q8IRD3	1.04386	0.984241
Q24276	-1.1942	0.382052
P07486	-1.87391	0.524683
Q9W376	1.85664	-0.654518
Q960V7	0.506061	-1.00248
Q86PA4	-1.22603	-0.420897
O02649	-1.80021	-0.15185
Q9W3C7	0.519366	-0.538965
NO_ID_1	0.400899	1.06698
Q7JWF1	-3.00084	-0.871714
Q8SYS5	0.85547	-0.0154264
Q9U4L6	-2.5811	0.190628
Q7KA66	-0.475955	1.80822
Q9VWI2	-1.9218	-0.44487
P18489	-0.0137378	1.98581
Q9VWH4	-2.25025	-0.000828976
Q9VSA3	-2.09591	0.154964
Q9VKD3	-1.14388	-0.555009
Q9VKC2	-0.422416	1.23403
Q24372	0.357018	1.18882
P02828	1.12407	2.14749
Q9VI10	-0.834962	-1.92698
Q8IGT0	-0.110955	-0.664302
P40793	0.188767	0.839282
Q24253	-0.110737	1.87301
Q9V3G1	0.0929825	-0.963083
M9PCI6	0.49373	1.24024
Q9V3Q4	1.81506	-0.595057
Q9VZS5	-0.75506	-0.6505
P48810	-2.00918	-2.43174
M9PDG9	1.6557	0.182492
Q9V9M7	-0.44185	-0.577869
Q7JQH9	1.62283	-0.194223
A1Z876	-0.452643	1.77075
Q95SA2	1.78671	-0.794359
Q7JXF7	1.77556	-0.645547
Q7K0A0	-2.51242	-0.408649
Q8IGK2	0.943491	-0.412334
O97067	2.27141	-0.043527
Q9VZF1	1.76277	-0.307695
Q9VLK2	-1.29108	-1.51749
Q9VZE7	0.272385	1.25281
Q9VL60	-2.1928	0.321612
A1Z9I5	-0.995747	-0.0262165
Q9XZS3	-0.0315823	-2.34506
Q86BM5	0.248688	1.81409
Q03334	-1.34273	-0.605008
Q9VLM5	1.46425	-0.757712
Q7KMQ0	-1.31052	0.94504
A1ZBW0	-2.03088	-1.35494
Q0E8X8	-2.26903	-0.0480647
Q9VC48	-1.41289	-0.48879
A1Z843	1.7378	-0.576306
P98163	-0.0111434	0.639609
Q9VCK2	-0.0953648	-0.569025
Q8IGT5	-1.92418	-1.36543
B9EQV3	1.6913	-0.523885
Q9W0L6	0.154276	1.33539
Q9VMS1	-2.50257	0.155688
P42207	-1.19121	1.04616
Q9VZ23	-1.08818	-0.848832
Q9VVX6	1.99547	0.361489
Q9VW14	-1.84643	0.231863
Q9VSU7	1.45938	-0.823726
Q9VWG3	-1.12292	-0.702188
Q9VE24	1.56472	-0.234681
Q9VE79	-1.34683	0.645396
A8JV22	-1.47249	-0.495111
Q7KMM4	1.7805	-0.496968
Q500Y7	-2.2405	-0.0521239
Q9VAM6	-1.61847	0.454323
M9MSM5	-0.0494737	0.747063
Q9VN21	-0.910971	-0.342177
Q961F2	1.74031	-0.123678
Q9VR90	3.57866	1.12318
Q9VND4	1.42684	-1.13338
Q9U4U2	2.23312	0.452525
Q9VGK3	1.60546	-0.291998
Q94514	-1.90246	0.159676
H0RN96	2.97619	-0.462541
P38979	-0.684565	1.88432
O96824	0.957956	-0.893952
Q7K7G0	-1.27076	0.555202
P23226	-2.06171	0.703876
Q9VEU9	2.77848	-0.908043
Q9VKF0	0.186159	1.60053
Q95SH7	0.00211741	-0.617539
Q9VZL6	-1.16451	0.599706
M9PE30	1.20539	1.62737
P53034	-1.36341	-0.416749
A8DYI6	-2.26602	0.225207
NO_ID_2	-0.355596	1.46791
A1ZBE9	-1.18805	-0.706901
A1ZBF3	2.13056	-1.11166
Q7K1W4	1.49113	-1.27768
Q9W3M8	0.215525	1.09582
Q0E9E2	-1.66039	-0.821888
Q9VRE0	1.68652	-0.7395
Q9V5C6	-1.20934	1.03544
P41092	0.390153	-1.33305
Q7K485	-0.334444	0.0881931
P11584	2.71706	-0.439553
Q9VDH8	-1.49854	-0.461635
Q9VYF2	1.96355	0.529158
Q99323	-2.17665	0.476019
Q07327	0.115736	1.1065
P05552	-1.19142	-1.66754
Q95R68	1.74877	-0.578967
P46461	0.0347566	1.79999
Q9V3P0	0.368295	1.1721
P20241	0.272317	1.16941
A1Z7Z4	0.238638	1.55647
Q0KIE7	0.350452	1.24327
Q9W351	2.37954	-1.20037
Q08473	-1.51323	-2.40433
E1JJM0	-1.32746	-1.62288
Q9V405	0.564273	1.08438
Q26365	-2.19973	-0.00782371
Q9VDK9	0.424274	-0.892822
Q9VUR0	2.97361	-0.501396
Q9VYW4	-1.25272	1.64276
Q6NLA3	0.306139	0.858737
Q24450	-0.908964	1.49665
Q9V4A7	0.101615	0.898163
P31007	0.151514	1.42346
M9PE74	-1.30085	-0.788601
A1A703	0.418051	1.03067
Q9VJ46	1.16349	-1.39391
Q9V3J1	0.499559	1.59039
P31409	0.70472	0.761402
O97471	1.62424	-0.365995
Q9V4A1	-1.23802	0.617756
Q9VYY2	2.09486	-0.329482
O61231	0.013072	-0.812311
Q8SZL8	1.69847	-0.482971
P15007	-0.708179	1.46145
Q9VZS3	-1.64648	-0.97868
P23625	0.406082	1.29444
Q8SZ63	1.888	-0.410141
Q9W303	0.366614	1.00312
O46111	-0.537442	0.223559
Q9VD66	-0.288158	-1.52725
P29310	0.251987	1.08781
P35220	0.398912	1.37571
P02283	-1.03408	-1.90034
Q05783	-2.64036	-2.82177
Q8MLV1	1.59074	-0.451594
Q07152	-1.63051	0.511824
Q9VEE9	2.28623	0.148845
P27619	-1.53076	-0.107032
Q9VAJ4	1.54287	-0.605852
Q95R41	1.70121	-0.606926
Q24147	-1.56113	-1.36552
A1ZA89	0.0748625	0.801857
Q9VRB3	0.779742	-0.881866
M9PGX2	1.77443	-0.628739
Q24322	-0.182285	1.30651
NO_ID_3	0.211082	1.42872
Q6NN55	1.74505	-0.79502
M9PBB3	-2.20158	1.67107
P05990	-1.2808	0.377808
Q9VGT3	1.74315	-0.282877
Q9VXE5	-0.159941	1.31225
Q9VE75	0.408825	0.93661
O02194	0.38663	1.08407
Q9I7D3	-1.74635	1.1572
Q9VA91	-1.01367	-0.186245
NO_ID_4	-1.69138	-3.07297
Q9VYT4	1.42491	1.11267
Q86PC7	-1.74343	-1.84679
Q95SP2	1.43916	-0.767383
Q8IR93	-1.68443	-0.638559
Q8SWY7	1.71643	-0.43692
P08645	0.552972	1.26717
Q95RV8	-1.0455	-0.500601
Q9VYT6	1.72589	-0.842542
Q9V4E0	-2.23941	0.260091
P13395	0.453713	0.490939
Q9VNI9	2.2938	0.247019
P48149	-1.49153	-1.0822
P13469	-3.40889	-3.67633
Q27606	1.7516	-0.654241
Q9V4T5	0.729632	-1.0334
A1Z729	1.62393	0.0156894
Q7JYX2	0.757977	1.08302
Q9VNB9	0.567164	-0.800715
P91938	-0.0776109	1.80671
NO_ID_5	0.262136	1.41098
P55830	-1.41019	-0.729552
P29613	0.933689	1.77813
P16378	0.357905	1.08093
O16043	0.131744	0.750832
P08879	0.229043	0.607409
Q9U969	2.1765	-1.07769
B8A405	2.12551	-1.21284
Q9W2V9	-0.144368	0.572301
P13060	-1.56153	-0.863618
P40792	0.341847	1.22711
Q7JZY1	0.620142	0.249397
Q7KN62	0.202701	1.00297
O97066	1.93477	-0.483794
Q9VYV5	1.96571	0.392659
Q9VIM0	-1.24489	-0.812981
Q9U5L1	1.57794	-0.694364
Q9VN86	2.64539	-1.02192
P18431	-1.19414	0.682808
O18388	-0.656121	1.82138
P08111	0.635545	0.842704
P20477	-2.25374	-0.0925544
O61650	-1.40339	1.98933
Q8SYR7	-0.0631513	1.6532
P48555	0.269077	0.886012
Q9W227	1.46669	-0.828874
Q0E9F9	1.67956	-0.866618
O46067	1.67884	-0.683893
Q9VNE2	-1.48548	0.0919845
E1JJ51	0.35061	1.08837
Q9W4P5	-0.129986	1.73629
Q95TQ6	1.70098	-0.622209
P39205	-0.473411	1.46365
Q9W2X6	-2.05337	0.235785
Q8T3K9	-1.63744	-0.629704
P02844	-1.32199	-0.720006
P02843	-0.0595703	-0.823366
O76927	0.0214894	0.158782
Q9W334	-1.50007	-0.55114
Q9XZ34	-1.01143	-0.803257
B7Z0X1	-1.25498	-0.0153117
NO_ID_6	0.946237	-0.873706
O77277	1.68384	-0.670263
Q95SK3	1.58829	-0.627928
Q961V1	1.79564	-0.576839
Q5U124	-0.255635	-1.00349
Q8MRQ6	0.0467647	0.120114
NO_ID_7	-0.0300154	1.86572
P27716	1.06814	-1.41125
Q9W3V1	-0.0384527	0.211366
Q8T9B6	1.78686	-0.804635
Q9VFP1	1.46245	0.0103552
M9PBV2	1.54964	-0.459862
Q9VFP0	1.53524	-0.532646
Q9W478	0.0189541	0.542822
Q0KHY3	1.71172	0.162574
Q9VA69	1.82793	-0.686642
NO_ID_8	2.0497	-0.541238
P83097	0.150167	1.09367
Q7K112	-1.14455	-1.58002
Q8T045	1.91815	-0.295975
Q8IN49	0.954598	2.10159
P92177	-0.0141845	1.16822
Q01604	-1.90929	0.480508
O18337	1.84903	0.924176
Q9VQH2	2.08314	-0.480804
NO_ID_9	0.723911	1.64824
Q9I7K0	-1.95877	-0.198106
Q9U915	-1.85176	0.343361
Q8IGA1	-2.20847	0.0616598
A1Z6L9	-1.64499	-0.869552
M9PCW5	0.369017	1.32228
P02255	-1.9474	-2.58185
Q86P66	-1.43279	-1.06844
Q6WV17	2.87908	-0.0509648
Q7JRE4	1.8509	-0.814087
Q8T8T9	2.19151	0.299633
Q9VK04	-1.20669	0.306828
E1JHH7	0.194541	1.07121
NO_ID_10	1.7454	-0.385662
P27864	-2.83327	-0.770891
Q9GU68	-1.33324	-0.946217
Q9V429	-1.11999	1.30521
Q8IPK4	2.08436	-0.309618
Q95TP5	1.12965	-1.36187
Q8IPX7	-1.04346	-1.45774
Q9W1B9	-0.574055	-0.458585
P54357	-1.25579	0.900874
Q9W3W8	1.34098	-0.564133
P48610	0.520801	0.602386
Q7K1H0	-1.05541	1.60312
Q9VTE1	1.99194	-0.882252
Q960R0	1.77611	-0.616802
Q7KUL1	0.900018	1.56215
O16124	1.41605	-0.511313
Q8SYJ2	-2.01001	-0.23061
A8JNX2	2.04478	0.194103
Q8INH5	-1.55786	0.420655
Q9VWJ3	1.99879	0.246815
Q6WV19	2.8037	0.849718
O61492	0.264374	1.22207
Q9VYB7	2.37203	0.192783
A1Z6P3	-1.17066	0.580165
Q7KVQ7	1.61804	-0.590642
Q8IRK9	0.484152	0.865019
NO_ID_11	2.72915	-0.198345
O18333	0.131792	1.71071
Q0KHU5	1.15946	-0.951089
Q9W335	1.96507	-0.421603
Q9U1M2	2.67131	-0.528092
Q24524	-3.84525	1.86152
A1Z7C4	0.283758	1.57823
Q9VBX8	0.317524	1.06668
P54351	-0.402273	0.407647
Q868Z9	2.32228	-0.185315
Q9I7K5	1.79763	-0.653584
E1JHT6	2.44347	-0.555493
Q9VKM7	1.71884	-0.754131
P46223	0.206408	-0.76578
Q9VSN9	1.35201	-0.860137
O18332	0.745213	1.33258
M9PIG4	2.5513	0.589228
P15215	2.00783	-0.124192
O17311	-1.16338	1.03083
Q76NQ0	1.71871	-0.534834
P33450	0.0199126	1.18152
M9NF21	1.22233	-0.163804
D3DMM4	1.06296	1.53419
Q24160	1.92642	-0.351578
Q8SXR7	-0.421773	0.294107
P55935	-1.58623	-0.0938801
M9PEX7	2.08086	-0.816686
Q9VXJ0	-1.04699	-2.23789
Q9XZ61	-1.12674	0.829854
Q8SZ19	-2.04636	1.08246
P00334	-0.0817982	0.936334
F3YDF1	-2.13778	-0.0535617
Q9W1Y1	2.02871	0.322087
Q24179	2.51907	-1.67235
Q9VXI6	-1.88001	-0.820423
Q9W4K0	1.4848	-0.718201
Q9W423	1.77295	-0.212029
P35381	-2.07175	-0.118724
Q9W258	-0.486473	1.16695
A8DYS6	1.68899	-0.371548
Q9W5A5	0.932417	0.989367
P48159	-1.62385	-0.797578
Q9V3I2	0.0210599	1.33722
P34082	0.219383	1.30242
Q9VQX6	1.91378	-0.310798
Q24298	0.723494	2.30472
P22700	1.5125	-0.583659
Q9VFF0	-2.58805	-0.130321
Q9W229	-1.22834	-0.765247
Q9VLC5	-2.16343	1.09617
Q8MMC4	-3.47703	0.0810651
Q27331	0.228092	1.496
Q9VMW8	1.8089	-0.463248
Q8T8R1	-1.47223	-0.708156
Q9W404	0.447105	1.26498
Q0E996	-1.25811	-0.400184
Q9W401	-1.75757	0.0171915
Q9VMV6	2.16879	-0.52242
Q95U46	-2.74643	-0.293826
P17704	-1.16044	-0.637744
Q8SZF2	-2.0141	-0.0194869
Q9U3Z7	-1.09273	-2.75718
Q95T92	1.65355	-0.481375
Q9VVT2	0.756161	0.94521
Q9V6K1	-3.43957	-2.55447
P52034	-1.53421	0.890423
Q9VH07	-1.39199	-0.460798
Q6NR46	1.34952	-1.099
Q9W237	-1.40428	-0.540322
P08570	0.134537	-1.2285
Q8IRQ5	-1.86305	-0.0991694
Q9VGA3	2.37801	0.183538
P42787	1.81007	-0.258804
O96421	0.607937	1.2544
Q08180	0.28399	0.630462
M9PFR6	-0.993727	-0.54662
P29844	1.70483	-0.596762
Q9U912	1.97597	-0.681121
Q9VPQ2	2.09733	-0.709747
Q9VV75	-1.83165	0.406831
P02517	-1.6833	0.17063
O18336	0.145782	0.851752
Q24509	2.03976	0.374902
Q86BR8	-2.80827	0.00938146
Q9VF20	-1.19109	-1.35396
Q8IPY3	-2.09698	-0.0532788
P91926	0.384279	1.35659
P11147	-1.67278	0.854863
Q24439	-2.46746	0.0802667
P54622	-0.994523	0.93428
M9PCA7	0.428499	0.824187
Q8IPU3	0.0272119	0.508913
P18091	0.352172	1.13679
Q8IPE8	-1.91847	0.0591858
Q7JVX3	1.89237	-0.469925
Q24407	-2.27021	-0.0208661
Q7KUX7	-1.54313	-0.595284
P39018	-1.23327	-0.699625
P02518	-1.31866	0.227961
O97102	-1.3318	-0.276036
A8JV09	0.482707	1.42422
Q9VV60	-1.73705	0.203482
O77466	-2.81621	0.25602
Q8IPB1	0.467757	1.69529
Q9W3U0	-0.914876	-1.98692
Q9V427	0.510787	1.99243
Q9VL70	-2.16467	0.0689817
O97043	1.47398	-0.0233096
P41126	-0.0284358	-0.794485
Q7JQR3	2.57621	-0.874115
A1Z9A8	-1.79324	-0.323189
Q9VBP6	-1.95196	0.120888
Q9W141	-2.25986	-0.359679
Q24323	1.68055	0.0860571
Q9VDT1	-1.62186	-0.478342
D5AEK7	1.83246	0.00187854
Q8T079	-1.87816	-1.54829
Q9VV49	1.84153	0.145208
C6SV41	1.70703	-0.621008
Q9VRL0	-2.44734	-0.17392
Q9VRL2	2.13865	-0.000295904
Q9VXA9	1.54244	-0.464773
P52295	0.139628	1.65457
Q9VGS2	0.156958	1.11771
M9PIC3	1.60663	-0.599087
A8JV19	0.783958	0.740765
O16797	-0.487631	-1.12122
Q0E940	-1.1785	-0.242481
P32100	-0.0330343	-0.053125
P49455	0.420703	1.31212
Q9VL18	-0.211473	1.31491
P05389	-0.203195	-1.10694
Q7KY04	-0.0656238	0.740953
Q9VF87	-1.12123	1.19492
O97428	-3.05013	3.08726
A1ZAX1	-2.7166	0.634989
Q8MZ34	1.6613	-0.689009
O61722	0.595718	1.79276
Q0E8E8	-1.78353	0.0300362
E1JIM4	-1.28179	0.215671
Q9VSR5	-1.80929	-0.343355
Q7KVX4	1.38299	-0.366694
Q961B9	1.33359	-0.643867
A8JRB8	1.1382	-0.572912
Q7K3E2	0.34257	1.19265
P21187	-1.12418	-0.601357
Q9VG81	1.78865	-0.0975789
Q7KN75	-1.64162	-0.855636
Q9V8I2	-1.94079	-0.571195
Q8SWX8	1.5802	-0.363332
Q23997	-1.24022	0.773403
Q9VGQ1	-2.87434	0.810824
O97394	0.280655	1.24063
Q9V3U2	-2.50941	-1.82372
M9PCA2	-3.0033	-0.850563
P40301	-1.14215	0.826105
Q8IQN2	0.2511	0.745815
P48601	-1.87631	1.54913
Q24150	-0.214212	0.564221
Q9W1H1	0.939303	1.25195
Q8MQS7	-1.02895	1.04452
P12613	-1.3343	0.419008
Q9VD26	1.99505	0.332041
P28668	-1.15434	-0.494955
P46824	-1.37798	-0.0271211
NO_ID_12	0.302697	1.151
Q9VUZ0	2.24096	-0.157125
M9PC46	0.34285	1.07477
Q7K3D4	1.82698	-0.917497
P08985	-1.54859	-1.70988
P09180	0.14152	-0.592566
Q9VCC2	1.65532	-0.517708
Q9VAY2	1.65271	-0.974771
Q9VK69	-1.32571	-0.406169
Q9W1K0	1.80039	-0.688562
Q9W1I7	1.31348	-0.803352
P27091	1.6484	-0.864712
P20240	1.79437	-1.45287
Q9VB10	-1.34299	-0.538283
Q8MKK5	0.546758	1.03052
Q9VPH7	-1.45906	-1.58285
Q7KVL7	0.718735	1.7346
Q9VTU4	0.211886	1.03609
Q9VSS1	-1.19645	0.0108008
M9NFR5	-0.872379	0.115964
P13607	0.146885	1.419
Q9VX36	-2.3922	-0.48788
Q7YU59	0.0413934	-0.636987
NO_ID_13	2.56128	0.266349
Q9V395	1.75698	-0.42883
O18335	0.250098	1.44698
Q9VC63	0.984655	1.5559
Q9VDD7	1.61135	-0.759937
P15278	-0.20149	1.27233
Q9V438	1.87796	-0.557949
Q24007	0.839383	0.895198
Q9VEJ0	-2.35456	0.236333
P55162	0.222922	1.09784
Q9VCG4	1.80008	-0.113997
Q9VDD1	2.46892	-0.881783
B8A403	-0.400657	1.66527
Q00963	0.426035	0.805995
Q9V3R8	2.00988	-0.45438
O76742	0.301241	0.732388
P31009	-0.945295	-0.665358
E1JHY0	2.5222	-0.826347
Q9VMH2	1.42576	1.88447
Q9VVK5	0.336593	0.613081
M9PFE4	2.11162	0.455998
Q24251	-2.08771	-0.062848
Q9VTM6	0.4321	1.23975
Q8SXA6	-0.290833	-0.562105
A1Z9E3	-2.6494	-0.15146
P07764	-2.53745	1.29412
M9PF61	1.25372	1.73959
Q9V3X2	0.257307	1.04795
P50882	-0.173193	-0.417223
P41073	-2.21114	-1.11795
P48604	-2.48983	0.227926
Q9VTH8	0.419857	-1.79052
Q9VCC6	-0.580197	-0.540381
Q9VKK1	-1.07314	-0.794111
O97355	0.816558	1.86446
Q8MSV4	1.78239	0.436258
O18405	1.72077	-0.803248
Q9NFU0	-1.33789	-0.73449
Q8IPB7	-0.10225	-0.836127
Q95ST2	1.60134	-0.418619
Q7KTB7	-0.156405	1.13483
P54397	-0.401068	-0.822718
Q8MSI5	1.59312	-0.622222
P55841	0.161356	-0.3975
Q9VKI8	-0.870017	-1.2149
Q9VVI2	-1.37502	-0.425798
O96827	-0.808331	1.26897
P91929	-2.28762	-0.314742
Q7K110	1.66311	-0.685577
Q8MV48	2.40805	0.342023
Q9VJC7	-2.20423	0.0446787
Q8MSS1	-0.174629	-0.79378
Q9VJD1	1.70136	-0.517663
P91928	-2.39578	-0.133953
Q7JXC4	-2.46244	0.285773
M9PFY2	1.94997	-0.929527
P41093	-0.139687	-0.636146
Q8IQQ9	-2.78687	0.245046
Q7JR58	-1.56742	-0.121022
Q7K4W1	1.68515	-0.570988
P10674	0.0910656	1.35958
O18334	2.35863	-1.18343
M9MSL3	0.116298	0.868542
Q94920	-2.82484	0.08163
Q9VC57	1.48926	-0.56514
Q9VKR0	2.28412	-0.185802
Q8MQY6	1.17589	-0.577868
Q961R8	-2.23542	1.59425
Q06559	-1.36285	-0.592979
Q7KSQ0	-0.484296	0.899139
Q7KJ37	-2.13758	-0.279451
Q9GYU8	-1.98777	-1.78887
Q9V3A8	1.41544	-0.574435
Q94887	-0.388177	1.82023
M9NDM3	-1.56474	0.976021
Q9VVU2	-0.0079225	-0.489901
Q09332	1.50955	-0.29586
Q9VUL8	-0.858896	-2.30152
P17336	-1.03843	-2.05059
P08928	-0.219067	0.0612932
A1YK77	-1.15087	-1.76839
Q4AB31	-0.824275	0.782742
Q9VGG8	0.442931	1.30078
Q9V3W7	-2.4188	-0.967608
P54399	1.75702	-0.607316
Q8T0F1	-1.95828	-1.87136
Q7KVX1	-1.66232	0.235762
Q9VC27	0.2976	1.18633
Q9XZ63	1.70457	-0.712715
Q9VFE4	-1.58333	-0.400164
Q9W392	-1.56261	0.132882
O62619	-1.36607	0.833545
Q95SY7	0.246709	1.65977
P29746	0.343485	0.321955
O15943	-0.338132	1.47534
O18640	0.072931	-0.670989
O18404	-2.08589	-0.565327
P11046	1.31926	-0.914911
B7Z0E0	-1.18646	1.3158
O44342	1.29235	-0.447926
P08761	1.5668	-0.368396
Q9VTP4	-0.229877	-0.500275
Q9VQ60	2.24678	-0.451044
Q8IH82	-1.02161	1.14508
M9PGI6	1.84492	0.0159205
Q9VDV3	2.64975	-0.977153
Q9V3N6	2.49183	0.571588
E1JHE4	1.68966	-0.628914
Q9VHR8	-1.41652	0.763485
Q9VVL7	-1.66868	-0.248127
Q8MYV0	-1.87591	0.0370519
P50887	-0.230736	-1.20629
O61613	-1.65205	-0.445716
A4IJ59	-2.62755	-1.27398
Q23978	0.384523	1.4018
A1ZBJ2	-2.31185	0.228337
NO_ID_14	0.721234	0.809525
Q8SXH3	-2.22062	-1.49407
Q9VVJ7	2.28055	-0.906906
P19889	-0.499715	0.14807
P37276	-1.66363	-0.384907
Q95SY0	0.333883	-0.384428
P00528	0.0558897	1.2993
B7Z0D3	-1.02158	1.83567
Q9VWL4	1.42783	-0.401096
Q11002	0.475213	1.29276
Q9VVH5	-2.73999	0.631125
O46036	2.18338	0.218882
Q9VLT3	0.562759	0.73227
P55035	-0.610436	1.16305
P49630	-0.175029	-0.723603
Q8T9B4	0.362354	1.01608
Q95RF6	-2.87148	0.613228
Q9VEG6	0.0815337	1.50983
Q8T0J5	0.573062	-1.26835
Q9VE50	2.05071	0.569364
P46222	0.31525	-1.10786
Q9VUQ7	0.451635	0.967854
P82295	1.7413	-0.524325
Q9VW54	-1.23323	1.2777
P17210	-1.47083	0.381486
Q9VAG2	2.69334	-1.00854
Q8MLY8	-1.39737	-0.611902
Q8SY53	1.83865	-0.452396
Q0KHZ6	-2.10453	-0.799207
Q9VLQ1	1.51578	-0.793262
Q9VXT2	2.45811	-0.378031
NO_ID_15	0.50051	0.903823
A1Z6H7	0.533672	-0.352164
B7Z0L6	0.509801	1.01834
Q27415	-0.0375149	0.614073
Q8IMJ8	-2.72008	0.000916194
P04359	-0.134712	-0.654578
O77285	-2.1	-1.47097
P56079	2.00583	-0.840045
Q0ZHI2	-0.0556844	-1.69427
Q7K127	0.334401	-1.93693
Q9VEB1	-2.02783	-0.105113
A1Z7S0	0.147194	0.628778
Q7KSU6	-1.2312	1.04415
Q9Y114	1.82329	-0.558743
Q9V7N5	0.0609164	0.96262
A1Z7Q7	1.7619	-0.370543
Q9V3F9	0.326624	1.12773
O44386	0.563428	0.974517
Q8MRQ4	0.82515	0.191725
Q94516	-2.31927	0.157703
O61491	0.283036	1.10089
A1ZBL5	-1.23692	1.81001
Q9VHB5	3.35221	0.337987
Q9VXQ5	-1.08205	1.83017
Q7K3J0	-1.15764	0.528668
P38040	0.837065	1.07855
P08736	-0.783965	-0.85686
Q9VHA8	1.83107	-0.503771
Q9VX35	-2.17434	-2.03407
Q960W6	1.92215	-0.571695
P06606	-0.0849995	0.946845
Q7JVI3	-1.39483	-0.219956
E2QCF1	-1.19166	0.720882
A1Z9M2	1.96707	-0.205841
P32234	-1.07505	-0.844222
Q9VHL2	0.327861	1.5336
NO_ID_16	-0.158205	1.2253
Q9V7H4	1.67052	-0.505113
P61209	-3.15319	0.889204
A1ZA83	1.58234	-0.571723
P48148	0.506301	1.1674
O44437	-1.7052	-1.83796
A1Z8U4	-1.5105	1.41194
A1ZAB5	-1.43974	-0.483314
Q9VLS0	1.42359	-1.27478
Q8MQX9	1.88305	-0.930606
A1Z9N0	-1.93316	-0.457389
NO_ID_17	0.444287	0.730306
Q9VH64	1.61115	-0.519703
P29845	-1.87923	-0.26766
A1Z920	0.264623	1.1315
Q9VS57	1.82133	-0.760286
Q94901	-2.00187	-2.1482
Q9VS46	-0.880776	-0.294579
Q9VS34	-0.151843	-0.447282
Q7JWR9	-1.15696	-0.570336
P40797	-1.53326	0.954641
Q86S05	-0.884011	-1.89173
Q7K3W2	-2.72118	0.275339
A1Z7H2	1.46299	-0.398783
Q7K2N0	1.95839	-0.240405
Q94518	-2.10159	-0.796363
Q9V576	-0.279579	1.86107
Q7K2E1	1.34195	-0.702054
Q0E9B6	-1.19914	-0.294907
Q9VFV9	-0.89724	1.21757
A1Z8U0	-2.11896	-2.09263
O02195	-1.37309	-0.986662
P07487	-0.132544	0.829093
P41094	-1.3173	-0.758344
Q9V3U6	-0.762173	-1.2327
Q6AWJ9	0.486223	1.19543
P48605	-1.48354	1.30551
Q95T75	1.71877	-0.573053
Q7KN94	-2.00866	0.696633
Q7K172	1.88462	-0.521636
P29742	-0.819833	-0.298671
Q24319	1.8869	-0.706683
Q0E9C3	-0.601801	0.43793
Q7KLX3	1.72172	-0.689716
P13706	-0.777019	-0.283794
Q9VXM4	2.41882	-0.15862
Q02748	-2.25696	0.823288
Q9VX95	0.836458	-0.376746
Q9VXX8	0.646887	-0.93773
Q9U9Q4	-1.48847	-0.410883
P83094	1.74892	-0.595444
Q9W0I6	2.13272	-1.07247
Q9VXB0	0.19288	1.88405
B7Z036	0.231381	0.846566
O96051	1.68377	-0.920857
Q9V447	1.66314	-0.771259
Q95SQ7	1.90774	0.767778
Q9W0G1	2.00544	0.386434
Q8IRH6	1.70008	0.446739
Q9W0H3	1.77312	-0.486991
P17917	0.686775	-1.20924
Q8IR34	1.01259	1.52859
Q9VW12	-2.58255	-0.434571
Q9VIE8	-2.1206	0.132162
Q8SZL6	1.66818	-0.595288
Q24046	-0.230815	0.744083
Q24048	-0.343604	1.09268
Q8SXG3	-1.52509	0.35108
Q24560	-1.14646	1.00776
Q8T9H2	-1.34695	-1.15509
Q9VJY6	-0.301138	-0.5748
Q9VFQ9	-1.46057	0.876183
Q960C0	1.59037	-0.95934
NO_ID_18	0.0528887	1.17809
M9PDB2	-1.69903	-1.45573
P18053	-1.22347	0.974194
Q961S9	1.28034	-0.45959
Q8MSI9	-1.80548	-1.9771
P08646	0.332363	1.17813
Q9NH72	-2.87086	-2.26013
Q709R6	1.51	-1.00966
P29413	1.66554	-0.707417
Q9VH76	0.432683	2.1536
Q7K237	1.76731	1.64191
Q9VMD5	1.49799	-0.793081
Q8STG9	2.08602	-0.796631
F0JAF7	0.240404	1.72358
Q9W5W8	-1.69329	-0.550796
Q9VHS2	-2.33823	0.0618543
Q86BJ3	-0.570385	-1.79141
Q24492	-1.58583	-1.78929
Q9XZ14	0.481301	1.18811
O77410	-1.40075	-0.823026
P26802	-0.4737	0.587122
P23654	0.17022	1.16001
Q9VVA0	0.495875	0.599021
Q9VXD6	1.84309	-1.1399
Q9VVX3	0.399164	1.25695
Q9VHP0	-1.30536	0.583453
Q9V3K3	-1.17989	-1.07665
Q9XZ01	0.391838	1.39405
Q9VTU2	-2.44438	-0.372173
Q95RA9	0.582764	1.47247
Q9VN25	-1.93188	0.199643
Q9V3V2	1.61627	0.143308
Q9W1V3	-1.86963	-1.98013
Q95TL8	1.57009	-0.696062
P25007	-1.05563	1.21414
P41374	-1.34271	0.052755
Q8SZM1	-0.149379	-0.9867
P07909	-2.77109	-2.9757

## Sheet: figure3f1
	rank	y	differentiallocalised
M9PFH7	1	1	1
Q9W376	2	1	1
NO_ID_2	3	1	1
O02194	4	1	1
P91938	5	1	1
P20477	6	1	0
Q9W227	7	1	1
NO_ID_8	8	1	1
Q7K112	9	1	1
Q9W4K0	10	1	1
O97102	11	1	1
A1ZAX1	12	1	1
Q9VDD7	13	1	1
M9PFY2	14	1	1
P11046	15	1	1
Q8IH82	16	1	1
Q99323	17	0.99625	0
Q7K1W4	18	0.995	1
Q9VKI8	19	0.9925	0
Q9VGS2	20	0.99125	0
Q86BM5	21	0.99	0
Q8MQY6	22	0.98625	0
Q8IGK2	23	0.9675	1
Q02748	24	0.96375	0
P07764	25	0.96125	0
B7Z0D3	26	0.90125	0
P61209	27	0.84375	0
Q9VZL6	28	0.83	0
P07487	29	0.80625	0
Q86P66	30	0.80125	0
P29742	31	0.7725	0
P02828	32	0.7175	0
Q9W478	33	0.70625	0
Q9VXI6	34	0.61875	0
Q94518	35	0.58375	0
A8JRB8	36	0.535	0
Q9VL18	37	0.49125	0
Q7KSQ0	38	0.39875	0
B7Z0C1	39	0.39625	0
Q9VVL7	40	0.39125	0
Q9V427	41	0.38125	0
Q9VJ46	42	0.38	0
M9PE30	43	0.37	0
O18333	44	0.35	0
O15943	45	0.34	0
Q24450	46	0.33375	0
Q7K5K3	47	0.32875	0
Q9XZ34	48	0.29875	0
P11584	49	0.29125	0
Q9VN14	50	0.28625	0
P08928	51	0.2825	0
Q8INH5	52	0.275	0
Q01604	53	0.26375	0
P02844	54	0.25125	0
Q8SZM1	55	0.245	0
Q9VF87	56	0.24375	0
Q24298	57	0.23375	0
P38979	58	0.22875	0
Q9NJH0	59	0.22625	0
Q9VXD6	60	0.22375	0
P06607	61	0.2175	0
P15007	62	0.20375	0
P33450	63	0.19625	0
P26308	64	0.18875	0
Q8T9H2	65	0.18875	0
Q95TP5	66	0.1825	0
Q9W392	67	0.1825	0
Q7K7G0	68	0.16875	0
Q9VC63	69	0.16875	0
Q9VJ39	70	0.16375	0
O77047	71	0.15625	0
Q8SXG3	72	0.155	0
Q9VZS3	73	0.14625	0
P28668	74	0.13	0
Q5U185	75	0.12875	0
NO_ID_16	76	0.12875	0
Q9V8R9	77	0.12125	0
Q8MSS1	78	0.1	0
Q9VVJ7	79	0.1	0
Q9VNA4	80	0.09125	0
Q9W3V1	81	0.09125	0
Q95SY7	82	0.09	0
Q960V7	83	0.0875	0
A1Z7H2	84	0.08625	0
Q7K5M6	85	0.085	0
Q95SY0	86	0.08375	0
Q9VE79	87	0.0825	0
Q9VUQ7	88	0.0825	0
Q9W2V9	89	0.075	0
Q9VDK9	90	0.06625	0
P29613	91	0.06375	0
P13706	92	0.05875	0
O96827	93	0.05625	0
Q9V4T5	94	0.05375	0
P06606	95	0.05	0
Q9VN86	96	0.04625	0
B7Z036	97	0.04625	0
P39205	98	0.045	0
Q8SYS5	99	0.04375	0
O18640	100	0.04375	0
NO_ID_7	101	0.0425	0
Q7JYX2	102	0.04125	0
Q9VTH8	103	0.04125	0
O97355	104	0.04125	0
O61650	105	0.03875	0
Q9VVK5	106	0.0375	0
Q8SXA6	107	0.0375	0
Q9W5W8	108	0.0375	0
A1Z6H7	109	0.03625	0
Q7K3J0	110	0.03625	0
Q7JWF1	111	0.035	0
A1Z9I5	112	0.035	0
Q24179	113	0.03375	0
P54397	114	0.0325	0
M9PC99	115	0.03125	0
NO_ID_9	116	0.03	0
Q94887	117	0.03	1
E2QCF1	118	0.03	0
Q9V3U6	119	0.03	0
Q9V4A7	120	0.02875	0
Q9VW14	121	0.0275	0
Q9GU68	122	0.0275	0
Q7KN94	123	0.02625	0
Q9VM65	124	0.025	0
A8JNJ6	125	0.025	0
Q7KJ73	126	0.02375	0
Q0E9E2	127	0.02375	0
Q9VPH7	128	0.02125	0
Q9VRJ4	129	0.02	0
P92177	130	0.01875	0
Q24276	131	0.0175	0
Q8IGT0	132	0.01625	0
P46461	133	0.01625	0
Q9VLC5	134	0.01625	0
Q9W404	135	0.01625	0
O97428	136	0.01625	0
Q9Y105	137	0.015	0
M9NFR5	138	0.015	0
Q9VC06	139	0.0125	0
Q7K127	140	0.0125	0
Q9VF20	141	0.01	0
Q9VUR0	142	0.00875	0
O46111	143	0.00875	0
Q9VV60	144	0.00875	0
P55162	145	0.00875	0
Q7JR58	146	0.00875	0
A1Z7Z4	147	0.0075	0
P02843	148	0.0075	0
Q9VXM4	149	0.0075	0
Q9VQX6	150	0.00625	0
P29746	151	0.00625	0
Q9V496	152	0.005	0
Q8SZ38	153	0.005	0
Q24253	154	0.005	0
Q9VEU9	155	0.005	0
NO_ID_3	156	0.005	0
Q9VQH2	157	0.005	0
Q9VTU4	158	0.005	0
Q9VS46	159	0.005	1
P18489	160	0.00375	0
O96824	161	0.00375	0
Q9VEE9	162	0.00375	0
Q8MRQ6	163	0.00375	0
Q961R8	164	0.00375	0
Q8IRH6	165	0.00375	0
Q27593	166	0.0025	0
Q9VBU5	167	0.0025	0
A1ZBH5	168	0.0025	0
Q9VNQ3	169	0.0025	0
A1Z876	170	0.0025	0
Q9VAM6	171	0.0025	0
Q9VND4	172	0.0025	0
P53034	173	0.0025	0
Q9VD66	174	0.0025	0
Q86BR8	175	0.0025	0
Q9W1H1	176	0.0025	0
Q0E9C3	177	0.0025	0
Q960E2	178	0.00125	0
Q9VTZ5	179	0.00125	0
Q9VU58	180	0.00125	0
Q9VBV8	181	0.00125	0
Q961D3	182	0.00125	0
Q7KA66	183	0.00125	0
Q24372	184	0.00125	0
A8JV22	185	0.00125	0
P23226	186	0.00125	0
Q9VKF0	187	0.00125	0
Q9V405	188	0.00125	0
P31007	189	0.00125	0
P29310	190	0.00125	0
P35220	191	0.00125	0
P05990	192	0.00125	0
Q9I7D3	193	0.00125	0
Q95RV8	194	0.00125	0
O76927	195	0.00125	0
P54351	196	0.00125	0
D3DMM4	197	0.00125	0
Q9W5A5	198	0.00125	0
P18091	199	0.00125	0
Q24150	200	0.00125	0
M9PF61	201	0.00125	0
Q8T0J5	202	0.00125	0
A1Z7S0	203	0.00125	0
Q9VX95	204	0.00125	0
P17917	205	0.00125	0
P26802	206	0.00125	0
P20353	207	0	0
P53501	208	0	0
Q7KU78	209	0	0
P04412	210	0	0
Q9VCK0	211	0	0
B7Z0W3	212	0	0
Q9V415	213	0	0
Q00174	214	0	0
Q9V769	215	0	0
Q9V780	216	0	0
P19109	217	0	0
Q95NR4	218	0	0
Q8SXD0	219	0	0
Q9VBV5	220	0	0
Q8IA62	221	0	0
Q9W2M4	222	0	0
Q9VP77	223	0	0
Q5U0Z2	224	0	0
Q9VLJ6	225	0	0
Q9VTX8	226	0	0
M9PCB7	227	0	0
P46150	228	0	0
Q9W3M7	229	0	0
A8DZ29	230	0	0
Q9VZL3	231	0	0
Q86BP3	232	0	0
Q9W3N9	233	0	0
P16620	234	0	0
P48375	235	0	0
Q9VMB9	236	0	0
Q9VI55	237	0	0
Q9V498	238	0	0
H9XVP3	239	0	0
Q9VMA7	240	0	0
A1Z6Z3	241	0	0
Q7K0F7	242	0	0
Q7K3B7	243	0	0
Q9VU35	244	0	0
M9PDP6	245	0	0
Q9W4J6	246	0	0
Q8MSW0	247	0	0
Q7KN81	248	0	0
Q95S24	249	0	0
P18824	250	0	0
Q9U1L3	251	0	0
Q7JWI7	252	0	0
Q8MS26	253	0	0
Q8SXY6	254	0	0
Q8IMU2	255	0	0
P61851	256	0	0
Q9VPQ7	257	0	0
Q8SWV7	258	0	0
B7Z0Q3	259	0	0
Q95U38	260	0	0
Q8INP8	261	0	0
Q9VT75	262	0	0
Q9VNA3	263	0	0
P07486	264	0	0
O02649	265	0	0
NO_ID_1	266	0	0
Q9VWI2	267	0	0
Q9VSA3	268	0	0
Q9VKD3	269	0	0
Q9VKC2	270	0	0
Q9VI10	271	0	0
P40793	272	0	0
M9PCI6	273	0	0
M9PDG9	274	0	0
Q7JQH9	275	0	0
Q95SA2	276	0	0
Q7JXF7	277	0	0
O97067	278	0	0
Q9VZF1	279	0	0
Q9VLK2	280	0	0
Q9VZE7	281	0	0
Q9VL60	282	0	0
Q9XZS3	283	0	0
Q9VLM5	284	0	0
Q9VC48	285	0	0
A1Z843	286	0	0
P98163	287	0	0
Q8IGT5	288	0	0
B9EQV3	289	0	0
Q9W0L6	290	0	0
Q9VMS1	291	0	0
P42207	292	0	0
Q9VZ23	293	0	0
Q9VVX6	294	0	0
Q9VE24	295	0	0
Q7KMM4	296	0	0
Q500Y7	297	0	0
M9MSM5	298	0	0
Q9VN21	299	0	0
Q961F2	300	0	0
H0RN96	301	0	0
A1ZBE9	302	0	0
A1ZBF3	303	0	0
Q9W3M8	304	0	0
Q9VRE0	305	0	0
Q7K485	306	0	0
Q9VDH8	307	0	0
Q9VYF2	308	0	0
Q07327	309	0	0
Q95R68	310	0	0
Q9V3P0	311	0	0
P20241	312	0	0
Q9W351	313	0	0
Q08473	314	0	0
E1JJM0	315	0	0
Q26365	316	0	0
Q9VYW4	317	0	0
Q6NLA3	318	0	0
M9PE74	319	0	0
A1A703	320	0	0
P31409	321	0	0
O97471	322	0	0
Q9V4A1	323	0	0
Q9VYY2	324	0	0
Q8SZL8	325	0	0
Q9W303	326	0	0
P02283	327	0	0
Q05783	328	0	0
Q8MLV1	329	0	0
Q07152	330	0	0
Q9VAJ4	331	0	0
Q95R41	332	0	0
Q24147	333	0	0
A1ZA89	334	0	0
Q9VRB3	335	0	0
M9PGX2	336	0	0
Q6NN55	337	0	0
M9PBB3	338	0	0
Q9VGT3	339	0	0
Q9VXE5	340	0	0
NO_ID_4	341	0	0
Q9VYT4	342	0	0
Q86PC7	343	0	0
Q95SP2	344	0	0
Q8IR93	345	0	0
Q8SWY7	346	0	0
P08645	347	0	0
Q9VYT6	348	0	0
Q9V4E0	349	0	0
P13395	350	0	0
Q9VNI9	351	0	0
P13469	352	0	0
Q27606	353	0	0
A1Z729	354	0	0
NO_ID_5	355	0	0
O16043	356	0	0
P08879	357	0	0
Q9U969	358	0	0
B8A405	359	0	0
P13060	360	0	0
P40792	361	0	0
Q7JZY1	362	0	0
Q7KN62	363	0	0
O97066	364	0	0
P18431	365	0	0
O18388	366	0	0
P08111	367	0	0
Q8SYR7	368	0	0
Q0E9F9	369	0	0
O46067	370	0	0
Q9VNE2	371	0	0
E1JJ51	372	0	0
Q9W4P5	373	0	0
Q95TQ6	374	0	0
Q9W2X6	375	0	0
Q8T3K9	376	0	0
B7Z0X1	377	0	0
NO_ID_6	378	0	0
Q95SK3	379	0	0
Q961V1	380	0	0
P27716	381	0	0
Q9VFP1	382	0	0
M9PBV2	383	0	0
Q9VFP0	384	0	0
Q0KHY3	385	0	0
Q9VA69	386	0	0
Q8IN49	387	0	0
O18337	388	0	0
Q9I7K0	389	0	0
Q9U915	390	0	0
A1Z6L9	391	0	0
M9PCW5	392	0	0
Q7JRE4	393	0	0
Q8T8T9	394	0	0
Q9VK04	395	0	0
E1JHH7	396	0	0
NO_ID_10	397	0	0
Q9V429	398	0	0
Q8IPK4	399	0	0
P54357	400	0	0
P48610	401	0	0
Q7K1H0	402	0	0
Q9VTE1	403	0	0
Q960R0	404	0	0
Q7KUL1	405	0	0
O16124	406	0	0
Q8SYJ2	407	0	0
A8JNX2	408	0	0
Q9VWJ3	409	0	0
Q7KVQ7	410	0	0
Q8IRK9	411	0	0
NO_ID_11	412	0	0
Q0KHU5	413	0	0
Q9W335	414	0	0
Q9U1M2	415	0	0
Q24524	416	0	0
A1Z7C4	417	0	0
Q9VBX8	418	0	0
Q868Z9	419	0	0
Q9I7K5	420	0	0
E1JHT6	421	0	0
Q9VKM7	422	0	0
O18332	423	0	0
P15215	424	0	0
Q76NQ0	425	0	0
M9NF21	426	0	0
Q24160	427	0	0
Q8SXR7	428	0	0
M9PEX7	429	0	0
Q8SZ19	430	0	0
P00334	431	0	0
F3YDF1	432	0	0
Q9W1Y1	433	0	0
Q9W423	434	0	0
Q9W258	435	0	0
A8DYS6	436	0	0
Q9V3I2	437	0	0
P22700	438	0	0
Q9VFF0	439	0	0
Q8MMC4	440	0	0
Q9VMW8	441	0	0
Q8T8R1	442	0	0
Q0E996	443	0	0
Q9W401	444	0	0
Q9VMV6	445	0	0
Q95U46	446	0	0
Q9V6K1	447	0	0
P52034	448	0	0
Q9VH07	449	0	0
Q6NR46	450	0	0
Q9VGA3	451	0	0
P42787	452	0	0
O96421	453	0	0
M9PFR6	454	0	0
P29844	455	0	0
Q9U912	456	0	0
Q9VPQ2	457	0	0
Q9VV75	458	0	0
O18336	459	0	0
Q24509	460	0	0
Q8IPY3	461	0	0
P11147	462	0	0
P54622	463	0	0
M9PCA7	464	0	1
Q8IPU3	465	0	0
Q8IPE8	466	0	0
Q7JVX3	467	0	0
Q7KUX7	468	0	0
A8JV09	469	0	0
O77466	470	0	0
Q8IPB1	471	0	0
Q9VL70	472	0	0
Q7JQR3	473	0	0
Q9VBP6	474	0	0
Q24323	475	0	0
Q9VDT1	476	0	0
D5AEK7	477	0	0
Q8T079	478	0	0
Q9VV49	479	0	0
Q9VRL0	480	0	0
Q9VRL2	481	0	0
Q9VXA9	482	0	0
P52295	483	0	0
M9PIC3	484	0	0
A8JV19	485	0	0
Q0E940	486	0	0
P49455	487	0	0
Q7KY04	488	0	0
Q8MZ34	489	0	0
O61722	490	0	0
Q0E8E8	491	0	0
Q7KVX4	492	0	0
Q961B9	493	0	0
Q7K3E2	494	0	0
P21187	495	0	0
Q9VG81	496	0	0
Q7KN75	497	0	0
Q9V8I2	498	0	0
Q8SWX8	499	0	0
Q23997	500	0	0
Q9VGQ1	501	0	0
O97394	502	0	0
M9PCA2	503	0	0
Q8IQN2	504	0	0
Q8MQS7	505	0	0
Q9VD26	506	0	0
NO_ID_12	507	0	0
Q9VCC2	508	0	0
Q9VAY2	509	0	0
Q9VK69	510	0	0
Q9W1K0	511	0	0
Q9W1I7	512	0	0
P27091	513	0	0
P20240	514	0	0
Q9VB10	515	0	0
Q8MKK5	516	0	0
Q7KVL7	517	0	0
Q9VSS1	518	0	0
Q9VX36	519	0	0
NO_ID_13	520	0	0
Q9V395	521	0	0
O18335	522	0	0
Q9V438	523	0	0
Q24007	524	0	0
Q9VCG4	525	0	0
Q9VDD1	526	0	0
B8A403	527	0	0
Q00963	528	0	0
Q9V3R8	529	0	0
O76742	530	0	0
E1JHY0	531	0	0
Q9VMH2	532	0	0
Q9VTM6	533	0	0
P48604	534	0	0
Q9VCC6	535	0	0
Q9VKK1	536	0	0
Q8MSV4	537	0	0
Q9NFU0	538	0	0
Q95ST2	539	0	0
Q7KTB7	540	0	0
Q8MSI5	541	0	0
Q9VVI2	542	0	0
Q9VJC7	543	0	0
Q9VJD1	544	0	0
Q7JXC4	545	0	0
Q8IQQ9	546	0	0
Q7K4W1	547	0	0
O18334	548	0	0
M9MSL3	549	0	0
Q9VC57	550	0	0
Q9VKR0	551	0	0
Q7KJ37	552	0	0
Q9V3A8	553	0	0
M9NDM3	554	0	0
A1YK77	555	0	0
Q4AB31	556	0	0
Q9VGG8	557	0	0
Q9V3W7	558	0	0
Q8T0F1	559	0	0
Q7KVX1	560	0	0
Q9VC27	561	0	0
Q9XZ63	562	0	0
O62619	563	0	0
O18404	564	0	0
B7Z0E0	565	0	0
P08761	566	0	0
Q9VQ60	567	0	0
M9PGI6	568	0	0
Q9VDV3	569	0	0
Q9V3N6	570	0	0
E1JHE4	571	0	0
Q9VHR8	572	0	0
Q8MYV0	573	0	0
O61613	574	0	0
Q23978	575	0	0
A1ZBJ2	576	0	0
NO_ID_14	577	0	0
Q8SXH3	578	0	0
P37276	579	0	0
P00528	580	0	0
Q9VWL4	581	0	0
Q11002	582	0	0
Q9VVH5	583	0	0
O46036	584	0	0
Q9VLT3	585	0	0
Q8T9B4	586	0	0
Q9VEG6	587	0	0
Q9VE50	588	0	0
P82295	589	0	0
P17210	590	0	0
Q9VAG2	591	0	0
Q8SY53	592	0	0
Q0KHZ6	593	0	0
Q9VLQ1	594	0	0
Q9VXT2	595	0	0
NO_ID_15	596	0	0
B7Z0L6	597	0	0
Q27415	598	0	0
Q8IMJ8	599	0	0
O77285	600	0	0
Q7KSU6	601	0	0
Q9Y114	602	0	0
A1Z7Q7	603	0	0
Q9V3F9	604	0	0
Q8MRQ4	605	0	0
A1ZBL5	606	0	0
Q9VHB5	607	0	0
Q9VXQ5	608	0	0
P08736	609	0	0
Q9VHA8	610	0	0
Q960W6	611	0	0
Q7JVI3	612	0	0
A1Z9M2	613	0	0
P32234	614	0	0
Q9VHL2	615	0	0
Q9V7H4	616	0	0
A1ZA83	617	0	0
P48148	618	0	0
A1Z8U4	619	0	0
A1ZAB5	620	0	0
Q9VLS0	621	0	0
Q8MQX9	622	0	0
A1Z9N0	623	0	0
NO_ID_17	624	0	0
Q9VH64	625	0	0
P29845	626	0	0
Q9VS57	627	0	0
Q94901	628	0	0
Q7JWR9	629	0	0
P40797	630	0	0
Q86S05	631	0	0
Q7K3W2	632	0	0
Q7K2N0	633	0	0
Q7K2E1	634	0	0
Q9VFV9	635	0	0
O02195	636	0	0
P48605	637	0	0
Q7K172	638	0	0
Q9U9Q4	639	0	0
P83094	640	0	0
Q9W0I6	641	0	0
Q9VXB0	642	0	0
O96051	643	0	0
Q9V447	644	0	0
Q95SQ7	645	0	0
Q9W0G1	646	0	0
Q9W0H3	647	0	0
Q8IR34	648	0	0
Q9VW12	649	0	0
Q8SZL6	650	0	0
Q24560	651	0	0
Q9VFQ9	652	0	0
Q960C0	653	0	0
NO_ID_18	654	0	0
M9PDB2	655	0	0
Q961S9	656	0	0
Q8MSI9	657	0	0
P08646	658	0	0
Q709R6	659	0	0
Q9VH76	660	0	0
Q7K237	661	0	0
Q9VMD5	662	0	0
F0JAF7	663	0	0
Q9XZ14	664	0	0
O77410	665	0	0
Q9VVA0	666	0	0
Q9VHP0	667	0	0
Q9V3K3	668	0	0
Q9XZ01	669	0	0
Q9VTU2	670	0	0
Q95RA9	671	0	0
Q9VN25	672	0	0
Q9V3V2	673	0	0
Q95TL8	674	0	0
P25007	675	0	0
P41374	676	0	0
P07909	677	0	0

## Sheet: figure3f
	M	R	d
1	3.38299e-06	-0.593718	0
2	3.38299e-06	-0.906123	0
3	3.38299e-06	0.143773	0
4	0.561955	-0.778764	0
5	3.38299e-06	-0.668411	0
6	0.369126	-9.07095e-17	0
7	3.38299e-06	-0.779064	0
8	3.38299e-06	-0.753811	0
9	0.0192156	0.501919	0
10	3.38299e-06	0.292488	0
11	0.203426	-0.981012	0
12	3.38299e-06	-0.369369	0
13	0.177289	-0.964413	0
14	3.38299e-06	-0.382029	0
15	3.38299e-06	-0.212422	0
16	3.38299e-06	-0.970397	0
17	0.0225837	-0.117362	0
18	3.38299e-06	-0.79371	0
19	3.38299e-06	-0.522195	0
20	3.38299e-06	-0.57735	0
21	3.38299e-06	0.535898	0
22	0.131746	-0.853198	0
23	3.38299e-06	-0.738276	0
24	3.38299e-06	-0.236334	0
25	3.38299e-06	-0.956401	0
26	3.38299e-06	-0.33773	0
27	0.345429	-0.643816	0
28	3.38299e-06	-0.542451	0
29	0.344384	-0.366712	0
30	3.38299e-06	-0.473523	0
31	0.668989	-1	0
32	3.38299e-06	0.454894	0
33	3.38299e-06	0.885385	0
34	0.315648	-0.422199	0
35	3.38299e-06	-0.843725	0
36	4.7214	-0.736357	0
37	3.38299e-06	0.0417662	0
38	0.478708	0.559125	0
39	7.10221	0.181442	0
40	3.38299e-06	-0.671905	0
41	1.82532	-0.631216	0
42	3.38299e-06	-0.906039	0
43	1.09571	-0.0672933	0
44	3.38299e-06	-0.397553	0
45	0.823729	-0.984519	0
46	3.38299e-06	-0.725245	0
47	3.38299e-06	0.0216383	0
48	0.849069	-0.586754	0
49	3.38299e-06	0.361377	0
50	4.22498	-0.997206	0
51	3.38299e-06	-0.629348	0
52	0.215088	-0.205973	0
53	5.10863	-0.63982	0
54	3.38299e-06	-0.223733	0
55	3.38299e-06	-0.969428	0
56	18.5503	-0.386623	0
57	3.38299e-06	-0.053137	0
58	3.38299e-06	0.543059	0
59	3.38299e-06	-0.870741	0
60	3.38299e-06	-0.760165	0
61	0.165341	-0.0299964	0
62	0.00225078	-0.287608	0
63	3.38299e-06	0.234853	0
64	3.38299e-06	0.310385	0
65	3.38299e-06	-0.28249	0
66	3.38299e-06	-0.141053	0
67	0.20505	-0.995238	0
68	1.23315	-0.539488	0
69	0.168602	-0.208141	0
70	3.38299e-06	-0.149867	0
71	3.38299e-06	0.575938	0
72	3.38299e-06	-0.333204	0
73	0.228754	-0.982308	0
74	0.0214816	0.419876	0
75	0.410234	-0.966844	0
76	3.38299e-06	-0.374749	0
77	0.576109	-0.77156	0
78	0.246641	-0.993704	0
79	1.49886	0.384552	0
80	18.1795	0.991708	1
81	3.38299e-06	-0.043721	0
82	3.38299e-06	0.241366	0
83	3.38299e-06	-0.230733	0
84	3.38299e-06	-0.826729	0
85	3.38299e-06	0.194296	0
86	1.90154	-0.0805446	0
87	3.38299e-06	-0.777175	0
88	0.227304	-0.550732	0
89	3.38299e-06	0.0341762	0
90	3.38299e-06	0.644852	0
91	3.38299e-06	-0.983588	0
92	3.38299e-06	-0.941272	0
93	0.0341069	0.0563453	0
94	3.38299e-06	-0.509383	0
95	3.38299e-06	0.142978	0
96	0.245057	-0.999634	0
97	4.07128	-0.00183456	0
98	0.396694	-0.807864	0
99	0.940984	-0.430912	0
100	0.339682	-0.0449483	0
101	0.231632	-0.627259	0
102	3.38299e-06	-0.662656	0
103	3.38299e-06	-0.198427	0
104	3.38299e-06	-0.475797	0
105	0.693977	0.323964	0
106	3.38299e-06	-0.899371	0
107	2.71563	-0.515363	0
108	3.38299e-06	-1	0
109	3.38299e-06	-0.295758	0
110	3.38299e-06	-0.592686	0
111	3.38299e-06	-0.404791	0
112	3.38299e-06	-0.999768	0
113	2.08866	0.759237	0
114	1.02873	0.528258	0
115	4.92208	-0.824733	0
116	14.0575	-0.892625	0
117	9.78276	-0.204816	0
118	21.9938	0.982845	1
119	24.5101	-0.802979	0
120	1.51191	-0.658639	0
121	0.0586956	-0.993771	0
122	0.358068	-0.797169	0
123	3.38299e-06	-0.164171	0
124	2.48672	-0.550733	0
125	0.269761	0.446214	0
126	0.176434	-0.775937	0
127	3.38299e-06	-0.848868	0
128	0.168602	-0.274035	0
129	3.38299e-06	-0.427136	0
130	3.38299e-06	-0.996813	0
131	0.235589	-0.914124	0
132	3.38299e-06	-0.671041	0
133	0.0514375	0.303157	0
134	1.26437	-0.043772	0
135	0.401886	-0.57735	0
136	2.02821	-0.778888	0
137	0.0474179	0.140521	0
138	3.38299e-06	0.522233	0
139	3.38299e-06	0.0753257	0
140	3.38299e-06	-0.979472	0
141	0.0192156	-0.954818	0
142	3.38299e-06	-0.697372	0
143	0.592419	-0.621299	0
144	3.38299e-06	0.00288292	0
145	4.33389	-0.687507	0
146	3.38299e-06	-0.134857	0
147	3.38299e-06	-0.910852	0
148	5.44129	-0.18205	0
149	3.38299e-06	-0.696962	0
150	3.38299e-06	-0.759596	0
151	3.38299e-06	-0.984645	0
152	0.939181	0.436902	1
153	2.7457	-0.721063	0
154	3.38299e-06	-0.616587	0
155	0.834327	-0.663247	0
156	3.38299e-06	-0.303566	0
157	3.38299e-06	-0.0686249	0
158	0.0283112	-0.876347	0
159	13.4929	-0.541446	0
160	8.62214	-0.796866	0
161	3.38299e-06	-0.177132	0
162	3.38299e-06	-0.738762	0
163	3.38299e-06	-0.700286	0
164	0.154576	-0.0420223	0
165	3.38299e-06	-0.852952	0
166	3.38299e-06	-0.780157	0
167	3.38299e-06	-0.215433	0
168	3.38299e-06	-0.66465	0
169	3.38299e-06	-0.79479	0
170	0.435581	-0.934234	0
171	3.38299e-06	-0.604049	0
172	3.38299e-06	0	0
173	3.38299e-06	-0.909505	0
174	3.38299e-06	-0.219199	0
175	3.38299e-06	0.551776	0
176	3.38299e-06	-0.848209	0
177	2.42955	-0.835736	0
178	0.231632	-0.464052	0
179	3.38299e-06	-0.515232	0
180	4.81727	-0.599391	0
181	0.0211189	-0.268786	0
182	2.12055	-0.952849	0
183	3.38299e-06	-0.819443	0
184	3.38299e-06	-0.33885	0
185	3.38299e-06	-0.982888	0
186	0.15243	-0.864634	0
187	0.228754	-0.980576	0
188	3.38299e-06	0.573594	0
189	12.903	-0.567566	0
190	1.6053	-0.812906	0
191	3.90289	-0.987102	0
192	3.30005	-0.983985	0
193	0.531586	-0.425174	0
194	4.62438	-0.847379	0
195	3.29329	0.32658	0
196	1.3559	0.519029	0
197	2.47739	-0.859363	0
198	2.13212	-0.913274	0
199	0.812042	0.0747648	0
200	3.38299e-06	-0.647183	0
201	3.38299e-06	-0.695709	0
202	10.8159	-0.677899	0
203	0.0246213	-0.91628	0
204	3.38299e-06	-0.713158	0
205	3.38299e-06	-0.671465	0
206	56.8233	0.798769	1
207	0.229451	-0.329545	0
208	3.38299e-06	-0.601995	0
209	5.36221	0.0930847	1
210	0.0407193	-0.0850905	0
211	3.38299e-06	-0.577283	0
212	3.38299e-06	-0.738469	0
213	3.38299e-06	-0.989165	0
214	0.333828	-0.915386	0
215	2.94398	-0.700099	0
216	2.2737	-0.589061	0
217	3.38299e-06	-0.40229	0
218	3.38299e-06	-0.0917545	0
219	1.15486	0.185406	0
220	3.38299e-06	-0.72613	0
221	0.110944	-0.682348	0
222	3.38299e-06	-0.949633	0
223	1.82532	-0.757761	0
224	0.00696898	-0.344202	0
225	0.168602	-0.158989	0
226	0.0284326	0.820042	0
227	3.38299e-06	-0.210571	0
228	0.827065	-0.927496	0
229	0.643564	-0.894955	0
230	2.07209	-0.911929	0
231	2.53136	-0.991889	0
232	3.38299e-06	0.946699	0
233	8.89195	-0.858731	0
234	3.38299e-06	-0.586491	0
235	3.38299e-06	-0.398541	0
236	3.38299e-06	-0.799713	0
237	3.38299e-06	-0.901591	0
238	3.39497	-0.735696	0
239	0.261047	0.234634	0
240	0.0284326	-0.090428	0
241	3.38299e-06	-0.493362	0
242	3.83205	-0.765251	0
243	3.38299e-06	0.924783	0
244	0.227304	-0.660022	0
245	3.38299e-06	-0.885655	0
246	3.38299e-06	-0.328866	0
247	0.604656	-0.0321117	0
248	3.38299e-06	-0.0621922	0
249	3.38299e-06	-0.885893	0
250	3.38299e-06	-0.881648	0
251	1.47444	0.468497	0
252	3.38299e-06	-0.594525	0
253	0.0756481	-0.773158	0
254	3.38299e-06	-0.878281	0
255	3.38299e-06	-0.967399	0
256	3.38299e-06	0.816497	0
257	3.38299e-06	-0.995189	0
258	3.38299e-06	-0.810385	0
259	5.8021	-0.918934	0
260	13.0265	-0.572176	0
261	3.38299e-06	-0.751706	0
262	0.881535	-0.811447	0
263	3.38299e-06	-0.84752	0
264	3.38299e-06	-0.737574	0
265	3.38299e-06	0.144781	0
266	3.38299e-06	-0.00809309	0
267	0.0817409	-0.959396	0
268	3.38299e-06	-0.811727	0
269	3.38299e-06	-0.997935	0
270	3.38299e-06	0.462526	0
271	3.38299e-06	0.307367	0
272	3.38299e-06	-0.632881	0
273	3.38299e-06	-0.810381	0
274	14.1212	-0.988445	0
275	3.38299e-06	-0.653192	0
276	3.38299e-06	-0.630026	0
277	3.38299e-06	-0.917128	0
278	0.15243	-0.580424	0
279	16.8822	0.738529	1
280	0.399582	-0.141602	0
281	3.38299e-06	-0.776437	0
282	5.49765	-0.594381	0
283	0.227304	-0.29931	0
284	3.38299e-06	-0.899278	0
285	3.38299e-06	-0.217206	0
286	0.0169696	0.0845752	0
287	3.38299e-06	-0.28245	0
288	3.38299e-06	-0.87713	0
289	3.38299e-06	-0.788129	0
290	0.419239	-0.0451598	0
291	3.38299e-06	-0.178614	0
292	0.99826	-0.65529	0
293	0.247239	-0.202305	0
294	0.358068	-0.913049	0
295	18.0675	-0.621405	0
296	3.38299e-06	-0.260172	0
297	3.46115	-0.414642	0
298	3.38299e-06	-0.6209	0
299	0.723424	-0.704066	0
300	0.0703184	-0.12709	0
301	6.8811	0.725233	1
302	0.00519573	0.739075	0
303	3.38299e-06	-0.596068	0
304	1.95257	-0.758491	0
305	3.38299e-06	-0.517397	0
306	3.38299e-06	0.51508	0
307	1.49474	-0.911793	0
308	0.00519573	-0.572273	0
309	0.358068	-0.998621	0
310	1.18156	0.146086	0
311	3.38299e-06	-0.0798302	0
312	3.38299e-06	-0.504057	0
313	1.37678	-0.692195	0
314	3.38299e-06	0.271505	0
315	3.38299e-06	-0.913618	0
316	3.38299e-06	-0.896511	0
317	3.38299e-06	0.593484	0
318	3.38299e-06	-0.0395957	0
319	3.38299e-06	-0.584551	0
320	0.0341069	-0.0492146	0
321	3.38299e-06	-0.589442	0
322	0.345429	-0.980538	0
323	3.34267	0.052512	0
324	3.29476	-0.858612	0
325	3.38299e-06	-0.791836	0
326	3.38299e-06	-0.934879	0
327	35.9273	0.987651	1
328	3.38299e-06	-0.329932	0
329	3.38299e-06	-0.662899	0
330	3.38299e-06	-0.948127	0
331	4.59637	0.326741	0
332	0.453163	-0.819969	0
333	3.38299e-06	-0.739445	0
334	1.92289	-0.00448476	0
335	3.38299e-06	-0.630449	0
336	3.38299e-06	-0.29983	0
337	1.32704	-0.73935	0
338	3.38299e-06	-0.423906	0
339	2.42955	-0.660253	0
340	3.38299e-06	-0.57939	0
341	3.38299e-06	0.464066	0
342	3.38299e-06	0.819162	0
343	1.16067	-0.998434	0
344	3.38299e-06	-0.575892	0
345	3.38299e-06	-0.736277	0
346	3.38299e-06	-0.785567	0
347	3.73476	-0.492543	0
348	1.675	-0.680747	0
349	1.90686	-0.240178	0
350	3.43066	-0.956698	0
351	3.38299e-06	-0.773762	0
352	3.38299e-06	-0.764788	0
353	0.860171	-0.476216	0
354	3.38299e-06	-0.787481	0
355	3.38299e-06	-0.925754	0
356	3.38299e-06	-0.266684	0
357	0.229451	-0.653439	0
358	3.38299e-06	-0.97925	0
359	27.6039	0.987499	1
360	3.38299e-06	0.161347	0
361	11.3098	0.678381	1
362	2.19257	0.412165	0
363	1.35428	-0.889268	0
364	0.844931	-0.15245	0
365	10.2009	0.204328	0
366	4.29458	-0.86822	0
367	0.512503	-0.645827	0
368	2.97798	-0.231965	0
369	5.76995	-0.580963	0
370	0.333778	-0.980367	0
371	3.38299e-06	-0.144931	0
372	3.38299e-06	0.502402	0
373	3.38299e-06	-0.629268	0
374	1.56746	-0.691585	0
375	16.2817	0.755342	0
376	2.92717	-0.412143	0
377	3.38299e-06	0.635495	0
378	2.20787	0.0574215	0
379	4.94577	-0.924062	0
380	3.38299e-06	-0.643441	0
381	3.38299e-06	0.4175	0
382	8.04845	-0.420009	0
383	0.275076	-0.792888	0
384	3.38299e-06	-0.840892	0
385	0.157839	-0.642305	0
386	0.259315	-0.324064	0
387	0.358068	0.694529	0
388	2.25156	-0.983703	0
389	3.38299e-06	0.0493474	0
390	0.605524	0.638246	0
391	0.262639	-0.565127	0
392	3.60114	-0.842886	0
393	3.38299e-06	-0.41241	0
394	3.38299e-06	-0.45825	0
395	3.38299e-06	0.152833	0
396	0.114077	-0.950342	0
397	0.596638	-0.729297	0
398	3.38299e-06	-0.762601	0
399	3.38299e-06	-0.750516	0
400	3.38299e-06	-4.09108e-16	0
401	2.95391	-0.647347	0
402	3.38299e-06	0.110415	0
403	3.38299e-06	0.363099	0
404	0.116994	-0.0688642	0
405	3.38299e-06	-0.162396	0
406	1.4849	0.232429	0
407	3.38299e-06	-0.855394	0
408	0.295845	-0.260407	0
409	0.179298	-0.116366	0
410	3.38299e-06	-0.848544	0
411	2.07705	0.961326	0
412	13.2731	-0.977252	0
413	0.0284326	-0.190287	0
414	3.38299e-06	0.465624	0
415	3.38299e-06	-0.833217	0
416	0.0583475	-0.129488	0
417	3.38299e-06	-0.544866	0
418	2.52133	-0.030356	0
419	3.38299e-06	0.0131224	0
420	3.38299e-06	-0.52827	0
421	2.97798	-0.0258315	0
422	0.0562792	-0.386332	0
423	4.28616	0.125027	0
424	3.38299e-06	-0.876266	0
425	3.38299e-06	-0.980496	0
426	3.38299e-06	-0.886954	0
427	3.38299e-06	0.320431	0
428	0.179487	-0.907208	0
429	3.38299e-06	0.761622	0
430	3.38299e-06	-0.55504	0
431	12.8681	-0.986166	0
432	4.76207	-0.912947	0
433	3.38299e-06	0.608314	0
434	0.0583475	-0.341885	0
435	0.693977	-0.25485	0
436	1.49326	-0.974771	0
437	0.0508508	-0.665527	0
438	3.38299e-06	-0.913746	0
439	3.38299e-06	-0.380703	0
440	5.8162	-0.34605	0
441	3.38299e-06	3.33365e-16	0
442	5.43052	0.885493	1
443	3.38299e-06	-0.112769	0
444	3.38299e-06	-0.844411	0
445	1.65359	-0.357292	0
446	0.0283112	-0.476391	0
447	0.176434	-0.577647	0
448	1.76948	0.41438	0
449	0.217915	-0.5	0
450	3.38299e-06	-0.646868	0
451	0.165341	0.416182	0
452	2.42285	-0.139572	0
453	3.38299e-06	-0.821011	0
454	3.38299e-06	-0.857796	0
455	3.38299e-06	0.113372	0
456	0.156109	-0.706524	0
457	0.308646	-0.579049	0
458	0.657479	-0.716456	0
459	3.38299e-06	0.253469	0
460	3.38299e-06	-0.0529824	0
461	0.0708945	-0.357017	0
462	3.38299e-06	-0.627847	0
463	3.38299e-06	-0.182964	0
464	3.38299e-06	0.0745585	0
465	3.38299e-06	-0.623528	0
466	0.227304	0.0550563	0
467	3.38299e-06	-0.5514	0
468	1.66294	-0.815415	0
469	3.38299e-06	-0.187318	0
470	0.0703184	-0.841751	0
471	12.903	-0.796267	0
472	0.295845	0.0646026	0
473	3.38299e-06	-0.409511	0
474	0.1352	-0.373831	0
475	3.38299e-06	-0.903009	0
476	12.0572	0.337704	0
477	0.318652	-0.211434	0
478	3.38299e-06	-0.405818	0
479	0.245057	-0.312599	0
480	3.38299e-06	-0.571169	0
481	0.00598308	-0.831964	0
482	3.38299e-06	-0.737942	0
483	3.38299e-06	-0.426798	0
484	3.38299e-06	0.213268	0
485	3.38299e-06	0.0913878	0
486	3.38299e-06	-0.223029	0
487	3.38299e-06	-0.936745	0
488	3.38299e-06	-0.743595	0
489	3.38299e-06	-0.870221	0
490	0.308646	-0.669592	0
491	2.38455	-0.5255	0
492	0.58691	-0.849029	0
493	3.38299e-06	-0.605264	0
494	3.38299e-06	-0.576527	0
495	3.38299e-06	-0.232501	0
496	3.38299e-06	-0.385641	0
497	0.203177	-0.579268	1
498	1.45236	-0.16657	0
499	0.188253	-0.74569	0
500	0.532043	-0.763998	0
501	3.38299e-06	-7.03718e-16	0
502	3.38299e-06	-0.204871	0
503	3.38299e-06	-0.645614	0
504	3.38299e-06	-0.6946	0
505	3.38299e-06	-0.381949	0
506	0.871213	0.882701	1
507	0.176822	-0.504316	0
508	0.0189805	-0.917188	0
509	0.743898	-0.954849	0
510	1.21771	0.531548	0
511	3.38299e-06	-0.864268	0
512	0.131746	-0.63054	0
513	3.38299e-06	0.396068	0
514	0.95369	-0.683029	0
515	3.38299e-06	0.125605	0
516	0.137955	-0.969765	0
517	0.712563	-0.799797	0
518	3.38299e-06	-0.565414	0
519	3.38299e-06	1.16129e-15	0
520	0.729978	-0.719909	0
521	3.38299e-06	-0.626196	0
522	3.38299e-06	-0.29469	0
523	1.20145	-0.768306	0
524	0.762339	-0.458383	0
525	3.38299e-06	-0.980675	0
526	3.38299e-06	-0.612674	0
527	0.778979	-0.670197	0
528	0.605524	-0.295538	0
529	3.38299e-06	-0.576475	0
530	16.9343	-0.870524	0
531	3.38299e-06	-0.996363	0
532	6.1284	-0.731048	0
533	3.38299e-06	-0.551369	0
534	3.38299e-06	-0.0147952	0
535	0.0214816	-0.168557	0
536	3.38299e-06	-0.98548	0
537	10.6141	-0.808243	0
538	1.51527	-0.636478	0
539	1.31793	-0.928043	0
540	2.11364	-0.756279	0
541	48.8626	0.114911	0
542	5.87244	0.734871	1
543	3.38299e-06	-0.594902	0
544	0.916257	0	0
545	3.38299e-06	-0.964567	0
546	3.38299e-06	-0.902976	0
547	3.38299e-06	-0.174363	0
548	0.0284326	-0.0794036	0
549	0.174633	-0.986788	0
550	3.96881	-0.388339	0
551	3.38299e-06	0.832532	0
552	3.38299e-06	-0.64643	0
553	1.59541	-0.642315	0
554	3.38299e-06	-0.833885	0
555	0.0407193	-0.931412	0
556	3.38299e-06	-0.680688	0
557	3.38299e-06	0.0310476	0
558	1.17099	-0.769861	0
559	3.38299e-06	-0.646906	0
560	0.844931	-0.465201	0
561	6.25659	-0.894568	0
562	3.38299e-06	-0.674127	0
563	2.11364	-0.983091	0
564	0.283783	0.370645	0
565	0.168602	-0.00677796	0
566	0.263993	0.712364	0
567	3.38299e-06	0.223465	0
568	3.38299e-06	0.516958	0
569	3.38299e-06	-0.604975	0
570	3.38299e-06	-0.832975	0
571	3.38299e-06	-0.0931845	0
572	3.38299e-06	-0.707289	0
573	3.38299e-06	-0.556968	0
574	3.38299e-06	-0.453038	0
575	3.38299e-06	-0.858724	0
576	0.0382095	-0.563382	0
577	3.38299e-06	-0.877184	0
578	3.38299e-06	-0.57735	0
579	3.38299e-06	-0.86929	0
580	3.38299e-06	-0.567847	0
581	0.0508508	-0.707046	0
582	3.38299e-06	-0.997085	0
583	2.97638	-0.452214	0
584	3.38299e-06	-0.464554	0
585	3.38299e-06	-0.237404	0
586	3.38299e-06	0.51751	0
587	0.337321	-0.762318	0
588	0.698775	-0.680835	0
589	1.74332	-0.831124	0
590	3.38299e-06	-0.81339	0
591	0.229451	-0.88464	0
592	3.38299e-06	0.555546	0
593	3.15423	0.0142366	0
594	3.38299e-06	-0.0700855	0
595	4.01406	-0.958192	0
596	3.38299e-06	0.276795	0
597	3.38299e-06	-0.863267	0
598	2.77282	-0.055502	0
599	9.39967	0.954639	1
600	0.168602	0.684104	0
601	3.38299e-06	0.743092	0
602	2.24411	-0.832496	0
603	3.71339	0.641081	0
604	1.58134	-0.174889	0
605	3.38299e-06	-0.838809	0
606	0.673728	0.11693	0
607	4.37519	-0.224877	0
608	3.38299e-06	0.614	0
609	3.38299e-06	-0.303216	0
610	2.01885	0.129686	0
611	3.38299e-06	-0.286083	0
612	0.308646	0.346658	0
613	3.38299e-06	-0.743418	0
614	0.398398	-0.521838	0
615	3.38299e-06	-0.429029	0
616	3.38299e-06	0.279077	0
617	3.38299e-06	-0.457201	0
618	3.38299e-06	-0.858254	0
619	3.38299e-06	-0.921124	0
620	3.38299e-06	-0.362401	0
621	3.38299e-06	-0.773035	0
622	3.38299e-06	0.138567	0
623	3.38299e-06	-0.697866	0
624	3.38299e-06	-0.569443	0
625	0.0105266	-0.982206	0
626	3.4199	-0.459548	0
627	0.928843	-0.791135	0
628	3.38299e-06	-0.923866	0
629	2.13212	0.316213	0
630	2.06923	-0.814996	0
631	3.38299e-06	-0.814524	0
632	0.020129	0.462887	0
633	3.38299e-06	-1	0
634	3.38299e-06	-0.899379	0
635	3.38299e-06	-0.594001	0
636	0.0514375	-0.613331	0
637	3.38299e-06	-0.886118	0
638	3.38299e-06	-0.492789	0
639	12.0572	-0.792854	0
640	3.38299e-06	-0.957443	0
641	3.38299e-06	-0.849473	0
642	0.303208	-0.319399	0
643	0.70604	-0.785057	0
644	3.38299e-06	-0.989871	0
645	0.0284326	-0.585193	0
646	3.38299e-06	-0.814642	0
647	3.38299e-06	-0.5876	0
648	3.38299e-06	-0.34647	0
649	3.38299e-06	-0.0441455	0
650	35.1037	0.988695	1
651	3.38299e-06	-0.655822	0
652	3.38299e-06	-0.224415	0
653	1.16067	-0.479385	0
654	3.38299e-06	-0.648377	0
655	3.38299e-06	-0.292125	0
656	9.5776	-0.645961	0
657	4.44697	-0.548563	0
658	0.593555	-0.752024	0
659	3.38299e-06	0.0290377	0
660	0.131746	-0.0852526	0
661	2.33195	-0.0772993	0
662	7.23188	-0.992785	0
663	3.38299e-06	0.645955	0
664	2.90086	-0.0955539	0
665	3.38299e-06	-0.997993	0
666	3.38299e-06	-0.719898	0
667	0.245057	-0.974098	0
668	6.74654	0.467923	1
669	0.303208	-0.905862	0
670	3.38299e-06	-0.963	0
671	3.38299e-06	-0.953439	0
672	3.38299e-06	-0.797424	0
673	3.38299e-06	-0.780494	0
674	6.70987	-0.426737	0
675	5.3978	-0.281796	0
676	6.88155	-0.659849	0
677	3.38299e-06	-0.75106	0
678	0.698775	-0.716474	0
679	3.38299e-06	-0.567271	0
680	0.0174921	0.587684	0
681	1.23805	-0.813526	0
682	3.38299e-06	0.0327016	0
683	3.38299e-06	-0.855264	0
684	0.0583475	-0.981466	0
685	4.94569	-0.766173	0
686	3.38299e-06	-0.971863	0
687	3.38299e-06	-0.918243	0
688	0.227304	-0.180351	0
689	1.58134	-0.746429	0
690	1.50263	-0.298261	0
691	3.38299e-06	-0.706455	0
692	16.1801	0.973346	1
693	3.38299e-06	-0.615673	0
694	0.229451	-0.866461	0
695	0.392778	0.729068	0
696	3.38299e-06	-0.882824	0
697	0.15243	-0.576365	0
698	1.31473	0.658315	1
699	0.604656	-0.152673	0
700	10.7988	-0.640936	0
701	3.38299e-06	0.300648	0
702	3.38299e-06	-0.72444	0
703	3.38299e-06	-0.841685	0
704	3.46828	-0.490374	0
705	3.38299e-06	-0.416423	0
706	3.38299e-06	0.0496008	0
707	3.38299e-06	0.31276	0
708	3.38299e-06	-0.893321	0
709	3.38299e-06	-0.537709	0
710	3.38299e-06	-0.282023	0
711	0.444746	-0.555948	0
712	0.704278	-0.455374	0
713	2.04294	-0.717828	0
714	7.76365	-0.957821	0
715	3.38299e-06	-0.909813	0
716	3.38299e-06	-0.861052	0
717	1.32205	-0.970232	0
718	7.94499	-0.93095	0
719	3.38299e-06	-0.532456	0
720	0.392778	-0.971628	0
721	0.156109	-0.849621	0
722	3.38299e-06	-0.41387	0
723	0.345429	-0.890701	0
724	3.38299e-06	0.424884	0
725	3.38299e-06	-0.675497	0
726	3.38299e-06	-0.674405	0
727	1.22394	-1	0
728	3.38299e-06	0.343687	0
729	1.15122	-0.999212	0
730	0.112453	-0.431329	0
731	0.155367	-0.316666	0
732	0.020129	-0.816474	0
733	3.38299e-06	0.384021	0
734	0.048776	-0.729801	0
735	0.00728826	-0.692111	0
736	4.22498	-0.378637	0
737	3.38299e-06	-0.960934	0
738	3.38299e-06	0.241871	0
739	3.38299e-06	-0.995575	0
740	3.38299e-06	0.361805	0
741	3.38299e-06	0.57735	0
742	0.00519573	-0.47738	0
743	0.0703184	-0.529796	0
744	3.38299e-06	0.283198	0
745	3.38299e-06	0.360424	0
746	3.38299e-06	-0.525456	0
747	3.38299e-06	-0.616887	0
748	0.264775	-0.485319	0
749	3.38299e-06	-0.603602	0
750	0.772377	-0.348966	0
751	0.131435	0.00561891	0
752	3.38299e-06	-0.88101	0
753	3.38299e-06	-0.722733	0
754	3.38299e-06	-0.768493	0
755	3.38299e-06	-0.463318	0
756	3.38299e-06	0.783753	0
757	3.38299e-06	-0.968264	0
758	3.38299e-06	-0.781543	0
759	3.38299e-06	0.125527	0
760	1.57266	-0.808995	0
761	3.38299e-06	-0.00879464	0
762	3.38299e-06	-0.870506	0
763	3.38299e-06	-0.860688	0
764	1.12895	-0.720196	0
765	1.17099	-0.813331	0
766	26.3307	-0.647392	0
767	3.38299e-06	-0.922198	0
768	3.38299e-06	-0.794089	0
769	3.38299e-06	-0.642207	0
770	3.38299e-06	-0.576346	0
771	3.38299e-06	-0.353993	0
772	3.38299e-06	-0.870388	0
773	3.38299e-06	-0.643926	0
774	0.0492527	-0.680914	0
775	3.38299e-06	-0.982762	0
776	3.38299e-06	0.649018	0
777	0.369126	-0.490264	0
778	3.38299e-06	-0.902382	0
779	3.38299e-06	0.27227	0
780	0.435098	-0.951117	0
781	3.38299e-06	-0.755539	0
782	3.38299e-06	-0.446151	0
783	3.38299e-06	-0.606742	0
784	3.38299e-06	-0.471208	0
785	3.38299e-06	-0.249921	0
786	0.408789	-0.57243	0
787	3.38299e-06	0.454803	0
788	3.38299e-06	-0.0620826	0
789	3.38299e-06	-0.263182	0
790	3.38299e-06	0.155356	0
791	0.214332	-0.179729	0
792	0.00519573	-0.312231	0
793	3.38299e-06	-0.731966	0
794	3.38299e-06	0.13672	0
795	4.60686	-0.227113	1
796	3.38299e-06	-0.643533	0
797	0.0776968	-0.940874	0
798	3.38299e-06	-0.788022	0
799	3.98711	-0.805394	0
800	0.227304	0.266668	0
801	0.0474179	-0.757475	0
802	0.00236955	-0.951245	0
803	1.61988	-0.69727	0
804	1.34365	0.648304	0
805	0.262639	-0.746969	0
806	3.38299e-06	0.407677	0
807	3.38299e-06	-0.0951901	0
808	3.38299e-06	-0.940964	0
809	3.38299e-06	-0.942959	0
810	0.713054	-0.0518458	0
811	3.38299e-06	-0.765889	0
812	8.86312	-0.781689	0
813	3.38299e-06	-0.444221	0
814	0.00225078	0.649646	0
815	3.38299e-06	0.00375049	0
816	3.38299e-06	0.233309	0
817	3.38299e-06	-0.893902	0
818	12.9445	-0.92222	0
819	3.38299e-06	0.256677	0
820	0.00931528	-0.938923	0
821	3.38299e-06	0.837124	0
822	3.38299e-06	-0.499547	0
823	0.131746	0.728337	0
824	1.36209	0.00561881	0
825	3.38299e-06	-0.961043	0
826	32.6554	-0.170296	0
827	0.0341069	-0.999816	0
828	3.38299e-06	-0.977786	0
829	0.0477987	-0.910275	0
830	1.70229	-0.77021	0
831	4.83214	-0.827433	0
832	3.38299e-06	0.341027	0
833	3.38299e-06	-0.785095	0
834	0.0817409	-0.685325	0
835	3.38299e-06	-0.569988	0
836	19.3292	-0.543008	0
837	3.38299e-06	-0.415135	0
838	4.9562	-0.523272	0
839	3.38299e-06	-0.370056	0
840	0.0944154	-0.435906	0
841	3.38299e-06	-0.355232	0
842	3.38299e-06	-0.836571	0
843	0.673728	-0.999094	0
844	0.980109	-0.775741	0
845	1.25084	-0.546923	0
846	8.71217	0.382347	0
847	0.538613	-0.877232	0
848	3.38299e-06	-0.682435	0
849	3.38299e-06	-0.989671	0
850	3.38299e-06	-0.672504	0
851	3.38299e-06	-0.177351	0
852	10.6485	0.0858605	0
853	3.38299e-06	-0.631485	0
854	0.269761	-0.785194	0
855	17.4974	-0.799865	0
856	3.38299e-06	-0.758877	0
857	3.38299e-06	-0.85813	0
858	3.38299e-06	-0.993542	0
859	2.38455	-0.5257	0
860	0.452511	0.781681	0
861	3.38299e-06	-0.905511	0
862	0.178593	-0.366752	0
863	0.229451	-0.556575	0
864	3.38299e-06	-0.535629	0
865	0.819448	-0.422617	0
866	3.38299e-06	-0.807399	0
867	6.16484	-0.82856	0
868	3.38299e-06	-0.562594	0
869	0.57753	-0.9068	0
870	0.667806	-0.729839	0
871	1.17753	-0.743155	0
872	3.38299e-06	-0.372839	0
873	3.38299e-06	-0.417217	0
874	0.369126	-0.672131	0
875	3.38299e-06	-0.974735	0
876	3.38299e-06	-0.497442	0
877	3.38299e-06	-0.540775	0
878	0.166968	0.18296	0
879	3.38299e-06	-0.0289035	0
880	3.38299e-06	-0.632076	0
881	3.38299e-06	-0.336252	0
882	0.91407	0.797981	0
883	3.38299e-06	-0.944954	0
884	3.38299e-06	-0.0342737	0
885	3.38299e-06	0.568292	0
886	3.38299e-06	-0.750124	0
887	23.0455	0.688317	0
888	3.38299e-06	0.00301145	0

## Sheet: figure3b
	PC1 (56.6%)	PC2 (27.39%)
P20353	0.0343033	1.6271
P53501	-0.470982	1.01848
Q7KU78	-1.37201	-0.67947
P04412	0.549987	1.79249
Q7KJ73	0.568811	0.442832
Q7JZN0	2.23159	-0.468534
Q7KLV9	-1.50695	1.21019
Q9VM65	1.64803	-0.516137
Q9VCK0	-1.12001	-0.289479
Q9VIU7	2.35059	-0.644399
B7Z0W3	1.85964	-1.09704
Q9V415	1.37668	-0.951121
P15348	-1.92434	-2.21051
Q7KMP8	-1.29635	1.13704
Q00174	1.68035	-0.692191
Q9V769	1.47566	-0.232083
Q27593	1.67654	-0.371294
Q9V780	0.450282	1.28312
P19109	-1.67038	-1.54856
O01367	-1.51363	-2.46157
Q95NR4	-1.99949	0.253922
Q9V3V6	-0.745117	1.40997
O77047	1.41027	-0.790831
Q8SXD0	2.08001	-1.46369
Q9VJ75	0.20056	0.905143
Q9VBV5	1.73412	-0.917643
Q9VBU5	2.37926	0.10362
Q8IA62	2.1206	-0.923808
Q9Y105	-1.14449	0.640574
Q9W2M4	0.251364	1.69204
P26308	-0.268867	1.74848
Q9VP77	-1.4021	-0.593364
Q5U0Z2	-0.994468	-0.734263
Q960E2	-0.133777	0.980822
Q9VLJ6	1.77934	-0.445422
Q9VJ39	-0.713987	-1.19511
Q9VTX8	1.94747	-0.759195
Q9VTZ5	0.271316	0.543137
B7Z0C1	0.275358	0.168115
Q94522	-2.1805	-0.0120871
Q8MT23	-0.526139	-0.76607
Q9VRJ4	-1.78185	-0.762534
M9PCB7	-2.51334	-1.84678
P24156	-1.85288	0.266436
P46150	-1.15385	0.963089
A1ZBH5	1.43218	-0.178915
Q9W3M7	-1.39332	-0.591129
A8DZ29	-2.10392	1.1582
Q9VN14	0.929484	1.31962
Q9VZL3	2.47513	-0.220243
P54611	0.325391	0.960772
M9PC99	1.30576	-0.728231
Q86BP3	-2.75197	0.194185
Q9W3N9	-2.17976	-0.154936
Q95083	-0.909975	1.21725
Q7K5M6	-1.33907	-0.985567
P29327	-1.59327	-0.568846
Q8IQH6	0.451747	1.31601
P16620	0.245386	1.12481
Q7K1V5	1.78688	-0.767742
Q9V3Z4	-1.16313	1.23631
P48375	1.95911	1.46615
Q9V3E7	-2.16667	-2.07029
Q9VMB9	-2.20541	0.432451
Q9VI55	1.91052	-0.456217
Q9VU58	-0.0192341	1.20268
Q9V498	1.78953	-0.72675
Q9V496	-0.621149	-0.663239
H9XVP3	0.251738	1.06146
Q9VMA7	2.09819	0.350737
P06607	-0.890335	-0.632689
Q9VNQ3	1.65204	-1.1957
A1Z6Z3	1.67398	-0.482458
Q05825	-2.43963	0.431527
Q7K0F7	2.17454	-0.113136
Q7K3B7	-0.941343	-1.88612
Q9VU35	-2.52205	-1.0088
P80455	-1.78029	-0.239621
P41042	-1.34315	-1.10877
M9PFH7	-2.21038	-0.149282
M9PDP6	2.92307	-0.756199
Q9W4J6	1.41893	-0.257669
Q8MSW0	-1.56894	-0.625443
Q7KN81	2.08537	0.562986
Q9V9W2	0.00580358	-0.672161
Q5U185	-0.628293	0.918266
P91682	0.292015	1.31399
Q27597	1.89661	-0.501722
Q95S24	2.00195	-1.02643
P18824	0.514527	0.856051
Q9VNA4	0.75705	0.610388
Q9U1L3	1.67285	-0.456569
Q7JWI7	0.414655	0.967769
Q9VC06	-1.33947	-0.471095
Q8MS26	1.71074	-0.615601
Q8SXY6	1.94514	-1.12534
Q8IMU2	2.48492	-1.71754
P61851	0.392705	1.55031
Q9VPQ7	2.3856	-0.508858
Q9VBV8	1.82195	-0.968575
Q8SWV7	-1.04284	-0.776676
B7Z0Q3	2.77722	0.0798169
Q7K5K3	-1.8239	-0.832228
Q9V3P6	-1.08655	0.841695
Q961D3	-0.999634	-1.17986
Q9NJH0	-0.580403	0.462384
Q9V8R9	0.976987	0.571432
O02393	1.74369	-0.762768
Q95U38	-1.09189	-0.45065
Q8INP8	-1.15568	1.01304
Q9VT75	-2.04929	-0.432756
Q9VNA3	1.60264	-0.79234
A8JNJ6	0.336567	1.58795
Q8SZ38	1.74431	-0.425497
Q8IRD3	2.18161	1.06818
Q24276	-1.03633	2.04179
P07486	-0.134121	0.633389
Q9W376	-1.44228	0.313592
Q960V7	-2.38651	-0.0156368
Q86PA4	-0.474215	-0.514712
O02649	-2.43599	0.554985
Q9W3C7	-0.177006	-0.66647
NO_ID_1	0.390821	1.14607
Q7JWF1	-1.40138	0.524097
Q8SYS5	-0.132174	0.189729
Q9U4L6	-2.725	-0.00519962
Q7KA66	-0.648222	1.7065
Q9VWI2	-1.9914	-0.977785
P18489	0.00717027	1.73682
Q9VWH4	-1.81492	0.568086
Q9VSA3	-3.16331	0.286859
Q9VKD3	-1.41547	-0.62001
Q9VKC2	1.04517	1.00291
Q24372	0.160026	0.770209
P02828	0.490267	1.38808
Q9VI10	-1.65387	-1.38867
Q8IGT0	0.417247	-0.463128
P40793	0.278955	0.882328
Q24253	-0.292196	1.75567
Q9V3G1	-0.182692	-1.16225
M9PCI6	0.425996	1.37014
Q9V3Q4	1.72995	-0.580362
Q9VZS5	-0.706137	-1.29692
P48810	-2.26346	-2.04328
M9PDG9	1.00047	1.43048
Q9V9M7	0.187867	-0.722314
Q7JQH9	1.58247	-0.85736
A1Z876	0.116798	1.17464
Q95SA2	1.79398	-0.294165
Q7JXF7	1.6864	-0.735712
Q7K0A0	-2.25179	-0.123283
Q8IGK2	1.93262	-0.510358
O97067	1.77095	-0.457768
Q9VZF1	1.65605	-0.35357
Q9VLK2	-2.7064	-1.92003
Q9VZE7	0.387412	1.12853
Q9VL60	-2.15325	0.149483
A1Z9I5	-1.37418	2.09069
Q9XZS3	-2.63398	-3.60857
Q86BM5	-1.21775	1.02292
Q03334	-1.51354	-0.438665
Q9VLM5	1.75342	-0.571736
Q7KMQ0	-1.06375	1.01272
A1ZBW0	-2.28285	-2.27675
Q0E8X8	-2.34937	0.294943
Q9VC48	-1.44485	-0.477352
A1Z843	1.7036	-0.643017
P98163	0.376123	1.65617
Q9VCK2	0.0334129	-0.371642
Q8IGT5	-2.10731	-2.37414
B9EQV3	1.66883	-0.625449
Q9W0L6	0.748048	0.792743
Q9VMS1	-1.95838	-0.0185218
P42207	-1.12311	1.06408
Q9VZ23	-1.16823	-0.351238
Q9VVX6	2.18882	0.268223
Q9VW14	-2.44117	-0.389208
Q9VSU7	1.40459	-0.0593497
Q9VWG3	-1.41829	-0.523079
Q9VE24	2.18683	-1.16961
Q9VE79	-1.56441	0.309453
A8JV22	-0.466509	1.92085
Q7KMM4	1.75641	-0.662135
Q500Y7	-1.93079	0.265058
Q9VAM6	-1.31816	0.347029
M9MSM5	0.451206	1.05863
Q9VN21	-1.25557	-0.574646
Q961F2	1.81107	-0.752611
Q9VR90	1.47166	-0.40241
Q9VND4	2.11288	-0.347563
Q9U4U2	2.72673	-0.593551
Q9VGK3	1.66698	-0.522598
Q94514	-2.35211	-0.222578
H0RN96	1.35009	0.891403
P38979	0.315604	0.951006
O96824	-0.446852	-1.28494
Q7K7G0	-1.79793	-0.911826
P23226	-1.20709	0.0917568
Q9VEU9	1.90151	-0.157484
Q9VKF0	0.722107	2.47076
Q95SH7	-0.390798	-0.943333
Q9VZL6	0.4517	0.396226
M9PE30	1.57341	1.44817
P53034	-1.27851	-0.277525
A8DYI6	-2.21258	0.11492
NO_ID_2	-2.30643	-2.37265
A1ZBE9	-1.2853	-0.100623
A1ZBF3	2.14776	-1.24954
Q7K1W4	0.119936	-1.174
Q9W3M8	0.322757	1.11705
Q0E9E2	-1.46044	-0.749493
Q9VRE0	1.60297	-0.469817
Q9V5C6	-1.28595	1.55835
P41092	-0.247	-1.81762
Q7K485	-0.931598	-1.06584
P11584	2.11355	-1.00455
Q9VDH8	-1.6177	-0.852358
Q9VYF2	2.32061	0.147232
Q99323	-1.54426	-0.318357
Q07327	0.42888	1.27373
P05552	-1.86115	-2.27373
Q95R68	1.82024	-0.556401
P46461	0.97375	1.32542
Q9V3P0	0.164185	0.777991
P20241	0.531236	1.20268
A1Z7Z4	0.707309	1.60748
Q0KIE7	0.102079	1.40189
Q9W351	0.607323	-0.768031
Q08473	-1.93051	-1.93595
E1JJM0	-2.29758	-2.18274
Q9V405	-0.100611	0.260995
Q26365	-2.20444	0.0621174
Q9VDK9	0.0355243	0.216647
Q9VUR0	0.945513	-1.17027
Q9VYW4	-1.40257	0.823547
Q6NLA3	0.549499	0.736127
Q24450	-0.375671	1.25152
Q9V4A7	0.256824	1.29113
P31007	0.522424	0.913385
M9PE74	-1.6419	-0.237115
A1A703	-0.0148458	1.24981
Q9VJ46	1.40532	-0.558537
Q9V3J1	0.623896	1.60917
P31409	0.485406	1.39405
O97471	1.79677	-0.474519
Q9V4A1	-2.06375	1.03499
Q9VYY2	1.81175	-0.362118
O61231	-0.137448	-0.683396
Q8SZL8	1.78859	-0.74411
P15007	-1.25388	0.478317
Q9VZS3	-1.16125	-0.251025
P23625	0.148976	1.30998
Q8SZ63	2.11956	0.679242
Q9W303	0.633622	0.842769
O46111	0.47967	1.06388
Q9VD66	-0.196293	-1.03716
P29310	0.289656	0.902168
P35220	-0.186954	0.505758
P02283	-1.80297	-2.12017
Q05783	-0.831043	-1.32583
Q8MLV1	1.10787	-1.0436
Q07152	-1.39128	0.89182
Q9VEE9	1.25086	-0.236623
P27619	-1.54491	0.212963
Q9VAJ4	1.70983	-0.840842
Q95R41	1.75088	-0.625257
Q24147	-2.00708	-2.75358
A1ZA89	0.519214	1.16326
Q9VRB3	0.702465	-0.576227
M9PGX2	1.85256	-0.902806
Q24322	0.708289	0.818098
NO_ID_3	1.32047	0.794012
Q6NN55	1.73001	-0.700299
M9PBB3	0.290456	1.29174
P05990	-0.954787	-0.0341397
Q9VGT3	1.56341	-0.541894
Q9VXE5	1.18859	0.754376
Q9VE75	0.461046	1.89595
O02194	2.81763	-0.384639
Q9I7D3	-1.22629	1.40028
Q9VA91	-1.45231	-0.21779
NO_ID_4	-1.68219	-1.96244
Q9VYT4	-0.0106952	1.21788
Q86PC7	-1.5899	-1.84894
Q95SP2	1.67448	-0.291058
Q8IR93	-1.0852	-0.150683
Q8SWY7	1.4963	-0.256175
P08645	0.384134	1.44091
Q95RV8	-1.60342	-0.450482
Q9VYT6	1.31698	-0.100371
Q9V4E0	-2.20826	-0.0646835
P13395	0.981844	1.57843
Q9VNI9	1.96956	0.00135492
P48149	-1.11278	-0.395808
P13469	-2.88139	-1.61196
Q27606	1.68789	-0.683062
Q9V4T5	2.19618	-0.414485
A1Z729	1.51645	-0.198784
Q7JYX2	0.700801	1.48211
Q9VNB9	0.568293	-0.20061
P91938	-1.55767	0.351616
NO_ID_5	0.423348	1.59444
P55830	-1.40835	-0.632979
P29613	-0.630016	1.70947
P16378	0.61623	0.920791
O16043	0.374086	0.881365
P08879	0.521861	1.54888
Q9U969	1.28117	-0.137034
B8A405	1.85026	-0.535595
Q9W2V9	0.259712	1.12607
P13060	-1.4877	-0.273472
P40792	0.221675	0.81125
Q7JZY1	1.5149	1.21498
Q7KN62	0.71557	1.06861
O97066	1.78127	-0.610888
Q9VYV5	2.0967	0.268301
Q9VIM0	-1.2195	-0.78429
Q9U5L1	1.64161	-1.17244
Q9VN86	2.51185	-1.09686
P18431	-1.22268	0.804409
O18388	-1.72157	1.35263
P08111	1.26648	1.27452
P20477	-1.18063	0.198952
O61650	-0.653987	0.406228
Q8SYR7	0.646374	0.909839
P48555	0.62178	0.857456
Q9W227	-1.8251	-1.88144
Q0E9F9	1.84667	-0.867875
O46067	1.71666	-0.835885
Q9VNE2	-1.4699	0.293211
E1JJ51	0.521711	-0.249341
Q9W4P5	0.553173	1.60073
Q95TQ6	1.63429	-0.709527
P39205	0.0588279	0.962243
Q9W2X6	-2.48013	0.269823
Q8T3K9	-1.56064	-0.678748
P02844	-2.71654	-0.405739
P02843	-0.286487	-0.984905
O76927	1.15958	1.42192
Q9W334	-1.37976	-0.656383
Q9XZ34	-1.37478	-1.03282
B7Z0X1	-1.31744	0.13615
NO_ID_6	1.26018	0.0117875
O77277	1.65984	-0.776015
Q95SK3	1.88547	-0.819128
Q961V1	1.90141	-0.709985
Q5U124	0.936144	-0.649795
Q8MRQ6	0.316801	2.22435
NO_ID_7	0.585273	0.504543
P27716	1.94658	0.858822
Q9W3V1	0.291881	-1.00765
Q8T9B6	1.84186	-0.372803
Q9VFP1	1.83011	-0.727704
M9PBV2	1.9946	-0.998775
Q9VFP0	1.64877	-0.816866
Q9W478	-0.0922472	1.78545
Q0KHY3	1.62056	-0.828332
Q9VA69	1.52583	-0.786719
NO_ID_8	-0.834151	-1.88971
P83097	0.170417	1.15464
Q7K112	-0.572391	-0.012552
Q8T045	2.28506	-1.70795
Q8IN49	-1.285	1.63325
P92177	1.2336	0.85011
Q01604	-2.40064	1.92724
O18337	1.5411	-2.72952
Q9VQH2	1.79861	-1.30433
NO_ID_9	-0.243093	1.17906
Q9I7K0	-2.49781	-0.677116
Q9U915	-2.25285	-0.290815
Q8IGA1	-2.01562	0.140922
A1Z6L9	-1.73541	-0.673796
M9PCW5	0.392575	1.2808
P02255	-1.52027	-1.31001
Q86P66	-0.06451	-1.06664
Q6WV17	1.78749	0.660407
Q7JRE4	1.65265	-0.493464
Q8T8T9	0.901042	-0.720373
Q9VK04	0.838748	-0.656332
E1JHH7	0.37425	0.776355
NO_ID_10	1.72827	-0.949429
P27864	-1.24275	-1.65956
Q9GU68	-1.83948	0.0978008
Q9V429	-1.04031	1.24817
Q8IPK4	0.842544	-1.04548
Q95TP5	1.77833	-0.529756
Q8IPX7	-0.953329	-1.00938
Q9W1B9	-0.112109	-0.216052
P54357	-1.20619	0.709136
Q9W3W8	0.54885	-0.706597
P48610	0.281076	0.93554
Q7K1H0	1.02435	0.521231
Q9VTE1	1.46196	-0.781265
Q960R0	1.82945	-0.639983
Q7KUL1	0.725954	1.32655
O16124	1.03691	-0.515981
Q8SYJ2	-1.88227	0.459719
A8JNX2	2.19268	0.260864
Q8INH5	-1.45504	0.557209
Q9VWJ3	2.15209	0.191239
Q6WV19	1.55357	0.250102
O61492	0.407247	1.17671
Q9VYB7	2.73245	2.59929
A1Z6P3	-1.6479	0.207143
Q7KVQ7	1.76042	-1.20493
Q8IRK9	0.214176	1.00343
NO_ID_11	2.5581	-0.409352
O18333	0.12102	0.560305
Q0KHU5	2.24356	-0.42875
Q9W335	1.63797	-0.559219
Q9U1M2	1.52813	-0.946742
Q24524	-1.62876	0.985984
A1Z7C4	0.109887	1.34398
Q9VBX8	0.309224	1.19695
P54351	-0.123371	1.14014
Q868Z9	1.65827	0.796366
Q9I7K5	1.89987	-0.489153
E1JHT6	1.35716	-1.18373
Q9VKM7	1.73527	-0.70168
P46223	-0.325352	-0.815472
Q9VSN9	0.705089	-0.460571
O18332	0.426382	0.952972
M9PIG4	0.397836	1.8637
P15215	2.89327	-0.991947
O17311	-1.23915	0.237548
Q76NQ0	1.7486	-0.490909
P33450	0.569668	0.547502
M9NF21	1.71831	-0.49551
D3DMM4	-0.397174	1.76815
Q24160	1.57608	-0.999525
Q8SXR7	-0.552235	1.44724
P55935	-1.567	-2.14846
M9PEX7	1.80862	-1.07987
Q9VXJ0	-0.985739	-2.44803
Q9XZ61	-0.50691	1.29088
Q8SZ19	-1.19952	0.797602
P00334	0.4936	0.68967
F3YDF1	-2.32987	0.307649
Q9W1Y1	1.93951	0.274072
Q24179	2.75062	0.26257
Q9VXI6	-1.38792	-0.508415
Q9W4K0	0.637895	0.668598
Q9W423	2.41456	-0.540158
P35381	-2.09211	0.185423
Q9W258	0.420184	1.81555
A8DYS6	2.30206	-0.674222
Q9W5A5	0.340945	1.21565
P48159	-0.0694887	0.0518003
Q9V3I2	0.454025	1.00127
P34082	0.502234	1.08275
Q9VQX6	1.87218	-0.813516
Q24298	0.179395	0.92898
P22700	1.41326	-0.951878
Q9VFF0	-2.73282	0.0232176
Q9W229	-1.09768	-0.371466
Q9VLC5	-1.94949	-0.151883
Q8MMC4	-1.92805	0.505243
Q27331	0.917196	0.516065
Q9VMW8	1.80275	0.0282469
Q8T8R1	-1.27663	-0.497238
Q9W404	0.908791	1.56462
Q0E996	-1.52245	-0.41929
Q9W401	-1.5726	-0.1318
Q9VMV6	1.68695	-0.774177
Q95U46	-1.48481	-0.208985
P17704	-1.72566	-0.989145
Q8SZF2	-2.24596	-0.303531
Q9U3Z7	-0.820501	-2.3526
Q95T92	1.48185	-0.695224
Q9VVT2	0.249256	1.21772
Q9V6K1	-2.44378	-0.220059
P52034	-0.65976	0.802511
Q9VH07	-1.48879	-0.769741
Q6NR46	1.85198	-0.264599
Q9W237	-1.40612	-0.657674
P08570	-2.15997	-1.59341
Q8IRQ5	-2.35275	0.112644
Q9VGA3	2.11172	1.30302
P42787	1.94629	0.150263
O96421	0.684795	1.04542
Q08180	-0.101572	1.01913
M9PFR6	-1.18248	-0.301394
P29844	1.7497	-0.731114
Q9U912	1.90021	-0.718232
Q9VPQ2	1.80291	-0.862639
Q9VV75	-2.14168	0.206771
P02517	-1.5458	0.410718
O18336	0.364144	1.15211
Q24509	2.25082	0.56493
Q86BR8	-2.26199	-0.658101
Q9VF20	-0.338072	-0.615645
Q8IPY3	-2.87512	-0.653444
P91926	-0.730151	1.145
P11147	-1.57729	0.83797
Q24439	-2.37276	0.353918
P54622	-0.769685	0.924593
M9PCA7	0.0748159	1.35954
Q8IPU3	0.585447	0.577786
P18091	0.689991	2.26317
Q8IPE8	-2.09266	1.00051
Q7JVX3	1.76625	-0.467783
Q24407	-2.30138	0.101464
Q7KUX7	-1.71905	-0.672147
P39018	-1.44771	-0.594169
P02518	-1.35415	0.25725
O97102	-1.96772	-3.12882
A8JV09	0.714966	0.611819
Q9VV60	-1.44549	0.238122
O77466	-1.96008	0.912036
Q8IPB1	0.549035	2.08315
Q9W3U0	-1.0631	-1.90272
Q9V427	0.405549	1.74975
Q9VL70	-2.42838	0.159382
O97043	1.05286	-0.254388
P41126	-0.135988	-0.849247
Q7JQR3	2.04961	-0.369441
A1Z9A8	-2.40319	0.139549
Q9VBP6	-1.96989	0.00681678
Q9W141	-2.36366	0.115514
Q24323	1.86166	-0.426175
Q9VDT1	-1.65965	-0.254638
D5AEK7	2.00155	-0.852482
Q8T079	-2.51465	-1.49417
Q9VV49	2.29083	-0.588492
C6SV41	1.79212	-0.348155
Q9VRL0	-1.59733	-0.209903
Q9VRL2	1.7	-0.746073
Q9VXA9	2.09708	-0.343839
P52295	0.769861	1.67517
Q9VGS2	-1.84762	1.67918
M9PIC3	1.84551	-0.861601
A8JV19	1.65607	2.05674
O16797	-0.410892	-1.01815
Q0E940	-1.31765	-0.48662
P32100	-0.116722	-0.929172
P49455	0.402013	1.30284
Q9VL18	-2.05843	0.450014
P05389	-0.467404	-0.488673
Q7KY04	1.08241	1.00844
Q9VF87	-1.66345	1.72569
O97428	-1.30871	-0.200992
A1ZAX1	-0.986125	0.656457
Q8MZ34	1.63775	-1.00179
O61722	0.629717	0.632601
Q0E8E8	-1.83665	0.116858
E1JIM4	-1.41781	0.223269
Q9VSR5	-1.72266	-0.315988
Q7KVX4	2.1683	-0.348961
Q961B9	1.90384	-0.76074
A8JRB8	1.12241	-0.136306
Q7K3E2	0.376108	1.24705
P21187	-1.65635	-0.33274
Q9VG81	1.60296	-0.677104
Q7KN75	-1.50877	-0.240925
Q9V8I2	-1.06439	-0.236936
Q8SWX8	1.96089	-0.598256
Q23997	-1.30945	1.13962
Q9VGQ1	-1.4552	0.448501
O97394	0.407757	1.26812
Q9V3U2	-2.31315	-1.3151
M9PCA2	-2.52142	0.0851135
P40301	-1.12936	0.955534
Q8IQN2	-0.14588	1.88504
P48601	-1.24071	0.864874
Q24150	0.415119	0.839046
Q9W1H1	0.0411565	1.58135
Q8MQS7	-0.931647	1.28537
P12613	-1.24906	0.521053
Q9VD26	2.18986	0.503165
P28668	-0.772865	-0.732573
P46824	-1.36437	0.280231
NO_ID_12	0.430015	1.27535
Q9VUZ0	1.14892	-1.26049
M9PC46	0.484281	1.30596
Q7K3D4	1.69863	-0.866057
P08985	-1.9893	-1.88333
P09180	0.327122	-0.612409
Q9VCC2	1.52814	-0.272259
Q9VAY2	1.82775	-0.989418
Q9VK69	-1.18482	-0.465272
Q9W1K0	2.2724	-0.777539
Q9W1I7	1.97902	-0.756841
P27091	3.23673	-0.621256
P20240	1.96442	-0.173855
Q9VB10	-1.67462	-0.2095
Q8MKK5	0.417705	1.13145
Q9VPH7	-1.13643	-1.27126
Q7KVL7	-0.23032	1.08732
Q9VTU4	-1.0616	1.56949
Q9VSS1	-1.0772	0.434652
M9NFR5	-0.871204	-0.647523
P13607	0.43808	1.56049
Q9VX36	-2.21433	0.449605
Q7YU59	0.208766	-0.382307
NO_ID_13	2.49555	-1.70316
Q9V395	1.96948	-0.409964
O18335	0.300927	1.24581
Q9VC63	-0.094165	1.98735
Q9VDD7	0.209355	1.44465
P15278	0.654136	1.09419
Q9V438	1.73183	-0.631574
Q24007	0.518139	-0.109218
Q9VEJ0	-2.14724	-0.557333
P55162	0.47449	1.35856
Q9VCG4	1.24817	-0.821863
Q9VDD1	2.32283	-0.021951
B8A403	0.514639	1.66508
Q00963	0.427657	1.27094
Q9V3R8	1.55647	-0.570821
O76742	0.261054	1.44649
P31009	-1.36951	-0.356463
E1JHY0	1.47307	-0.938305
Q9VMH2	0.456505	0.969193
Q9VVK5	0.568255	1.26586
M9PFE4	2.18864	0.245839
Q24251	-2.52792	-0.058241
Q9VTM6	0.26877	0.973357
Q8SXA6	0.0269752	-0.668538
A1Z9E3	-2.74393	-0.162371
P07764	-0.671542	-0.62563
M9PF61	1.31046	1.75059
Q9V3X2	0.389788	1.24755
P50882	-0.116022	-0.384542
P41073	-2.34851	-2.39063
P48604	-1.99917	-0.0639332
Q9VTH8	0.0680376	-0.366102
Q9VCC6	-0.806383	-2.07968
Q9VKK1	-1.38107	-0.662244
O97355	0.136258	1.69598
Q8MSV4	3.03457	-1.08599
O18405	1.74916	-0.688547
Q9NFU0	-1.65209	-0.74383
Q8IPB7	0.136174	-0.633152
Q95ST2	2.06885	-0.383144
Q7KTB7	0.384691	1.48567
P54397	-0.0317055	-0.814823
Q8MSI5	1.84837	-0.628354
P55841	-0.5218	-0.561473
Q9VKI8	-3.53253	0.332705
Q9VVI2	-1.83835	-0.302548
O96827	-0.979615	1.40684
P91929	-1.8344	-0.121255
Q7K110	2.20639	-0.527377
Q8MV48	1.92538	0.503188
Q9VJC7	-2.26907	0.201561
Q8MSS1	-0.174339	-0.735723
Q9VJD1	1.69131	-0.755949
P91928	-2.08535	0.0475986
Q7JXC4	-2.30632	0.0203315
M9PFY2	-1.44635	0.970754
P41093	0.0590684	-0.698509
Q8IQQ9	-2.32663	0.402249
Q7JR58	-2.39996	0.604537
Q7K4W1	2.0245	-0.935488
P10674	0.143718	0.916553
O18334	1.50372	1.44253
M9MSL3	-0.454738	2.21936
Q94920	-2.13497	0.662143
Q9VC57	1.44864	-0.98257
Q9VKR0	1.92241	-1.02348
Q8MQY6	2.61072	-0.736139
Q961R8	-0.604195	2.87027
Q06559	-1.39208	-0.57241
Q7KSQ0	-1.15024	0.782754
Q7KJ37	-2.27808	0.526971
Q9GYU8	-1.94542	-1.77204
Q9V3A8	1.72247	-0.883557
Q94887	0.120491	-0.853617
M9NDM3	-0.715952	0.434066
Q9VVU2	-0.0874425	-0.744434
Q09332	1.82069	-0.509173
Q9VUL8	-1.03186	-1.89602
P17336	-1.01663	-2.06765
P08928	-1.32177	0.378779
A1YK77	-1.33718	-1.84745
Q4AB31	0.0050406	1.35526
Q9VGG8	0.78836	0.969429
Q9V3W7	-1.51918	-1.96453
P54399	1.73111	-0.639994
Q8T0F1	-1.73239	-2.272
Q7KVX1	-1.9016	1.12746
Q9VC27	0.176522	1.35384
Q9XZ63	1.71317	-0.836594
Q9VFE4	-1.7141	-0.69812
Q9W392	-1.81383	0.581879
O62619	-1.0138	1.21118
Q95SY7	-0.40042	0.691045
P29746	-0.133725	1.47551
O15943	1.31217	1.25646
O18640	-0.0304767	-0.991523
O18404	-2.35375	-0.547651
P11046	-1.40546	0.350076
B7Z0E0	-0.861743	1.27769
O44342	1.66816	-1.30064
P08761	2.50206	-0.721831
Q9VTP4	0.0202225	-0.53625
Q9VQ60	2.20893	0.0855969
Q8IH82	0.0523735	1.0357
M9PGI6	1.29506	-0.637356
Q9VDV3	1.77562	-1.59095
Q9V3N6	2.6425	0.687157
E1JHE4	1.97146	-0.529787
Q9VHR8	-1.21106	1.0641
Q9VVL7	-2.41615	0.353821
Q8MYV0	-2.10002	0.190612
P50887	0.0906568	-0.204811
O61613	-1.3748	-0.556471
A4IJ59	-3.91542	-1.82289
Q23978	0.446875	1.25196
A1ZBJ2	-2.1143	0.267293
NO_ID_14	0.326462	1.16979
Q8SXH3	-1.61093	-2.29977
Q9VVJ7	1.40932	-1.42019
P19889	0.00664157	1.10492
P37276	-1.23622	-0.735213
Q95SY0	0.302751	-1.02881
P00528	1.22084	0.9612
B7Z0D3	-1.26647	1.18614
Q9VWL4	1.52166	-1.001
Q11002	-0.0730526	1.57458
Q9VVH5	-1.62249	0.454281
O46036	3.12245	0.529022
Q9VLT3	0.125918	1.58693
P55035	-1.12832	1.06845
P49630	-0.306899	-0.31872
Q8T9B4	0.200599	1.4359
Q95RF6	-1.06704	-0.0344122
Q9VEG6	0.377141	1.10869
Q8T0J5	-0.917288	-1.51499
Q9VE50	2.32851	0.277654
P46222	-0.230441	-1.10372
Q9VUQ7	0.0398497	2.01512
P82295	1.42397	-0.723332
Q9VW54	-1.31981	0.75056
P17210	-1.52958	1.44647
Q9VAG2	1.08113	0.348022
Q8MLY8	-1.35277	-0.545133
Q8SY53	1.96292	-0.675135
Q0KHZ6	-1.12629	0.562939
Q9VLQ1	2.00369	-0.710647
Q9VXT2	1.77976	-0.919533
NO_ID_15	0.403486	1.15406
A1Z6H7	0.949755	-0.117235
B7Z0L6	0.272907	1.19041
Q27415	0.497622	1.23877
Q8IMJ8	-2.09814	0.21928
P04359	0.125516	-0.505581
O77285	-1.2267	-2.39933
P56079	1.77427	-0.56353
Q0ZHI2	-0.196404	-0.827552
Q7K127	0.0119378	-1.07277
Q9VEB1	-2.12638	0.206146
A1Z7S0	0.169746	1.28085
Q7KSU6	-1.08837	1.1499
Q9Y114	2.02927	-1.08959
Q9V7N5	0.464887	0.904098
A1Z7Q7	1.70007	-0.57433
Q9V3F9	0.258347	1.44133
O44386	0.530401	0.982251
Q8MRQ4	0.0830413	0.622692
Q94516	-2.32082	0.0513355
O61491	0.432986	1.29265
A1ZBL5	-1.02364	1.79279
Q9VHB5	2.12112	-0.199797
Q9VXQ5	-1.03576	1.01362
Q7K3J0	-1.09184	2.19496
P38040	-0.350799	2.08912
P08736	-1.59628	-1.10995
Q9VHA8	1.75681	-0.720849
Q9VX35	-1.14615	-1.86942
Q960W6	1.68249	-0.862598
P06606	-1.13699	1.35687
Q7JVI3	-1.49892	-0.494286
E2QCF1	-1.38075	0.339403
A1Z9M2	1.43555	-0.911205
P32234	-1.44813	-0.977632
Q9VHL2	-0.0208644	1.86856
NO_ID_16	0.888664	0.587995
Q9V7H4	1.73708	-0.790997
P61209	-0.512187	0.504571
A1ZA83	1.90262	-0.838415
P48148	0.205996	0.936755
O44437	-2.13236	-1.75041
A1Z8U4	-1.52421	0.58493
A1ZAB5	-1.40641	-0.792674
Q9VLS0	1.91922	-0.224084
Q8MQX9	1.80623	-0.529661
A1Z9N0	-2.35186	0.384848
NO_ID_17	0.357912	1.14045
Q9VH64	1.53086	-0.712041
P29845	-2.17862	-0.0152947
A1Z920	0.0858864	0.86381
Q9VS57	1.74467	-0.713151
Q94901	-2.00529	-1.99744
Q9VS46	0.303938	-0.182766
Q9VS34	-0.0827288	-0.619341
Q7JWR9	-1.52141	0.116958
P40797	-1.45798	0.662544
Q86S05	-2.45211	-1.6639
Q7K3W2	-1.76405	0.148937
A1Z7H2	1.93299	-0.242943
Q7K2N0	1.93828	-0.660291
Q94518	-1.05103	-0.46954
Q9V576	1.31678	0.389871
Q7K2E1	1.81986	-1.1385
Q0E9B6	-1.28448	-0.362911
Q9VFV9	-1.30033	0.909317
A1Z8U0	-2.05156	-1.92478
O02195	-1.69759	-0.948959
P07487	-1.70452	0.289392
P41094	-1.29305	-0.62574
Q9V3U6	0.729938	-0.0367576
Q6AWJ9	0.448136	1.09736
P48605	-1.17187	0.976769
Q95T75	1.7536	-0.676823
Q7KN94	-1.01456	1.30943
Q7K172	1.67585	-0.566825
P29742	0.264258	-1.12502
Q24319	1.98647	-0.664852
Q0E9C3	0.369006	0.828444
Q7KLX3	1.69482	-0.845059
P13706	-1.19779	-0.536034
Q9VXM4	1.30183	-0.0887173
Q02748	-0.706935	0.0743044
Q9VX95	1.75485	-0.34147
Q9VXX8	-0.111681	-2.87853
Q9U9Q4	-1.71706	-0.944296
P83094	1.78046	-0.448915
Q9W0I6	1.82518	-0.533457
Q9VXB0	0.386621	1.3808
B7Z036	1.00046	0.637016
O96051	1.77263	-0.687793
Q9V447	1.69231	-0.861927
Q95SQ7	1.59319	-0.595123
Q9W0G1	1.46479	0.118244
Q8IRH6	-0.470452	-1.76522
Q9W0H3	1.5756	-0.715275
P17917	-1.01704	0.467105
Q8IR34	-0.168431	2.22994
Q9VW12	-2.37231	0.48193
Q9VIE8	-2.14627	0.159336
Q8SZL6	1.65276	-0.792927
Q24046	0.541114	1.48322
Q24048	0.298239	0.714084
Q8SXG3	-1.30796	-0.564022
Q24560	-3.12428	0.670046
Q8T9H2	-1.52714	-0.417437
Q9VJY6	-0.171006	-0.748194
Q9VFQ9	-1.03329	1.10418
Q960C0	2.02991	-1.05313
NO_ID_18	0.684401	0.825658
M9PDB2	-1.21748	0.631465
P18053	-1.29132	1.19836
Q961S9	1.67831	-0.121779
Q8MSI9	-1.16	-3.19916
P08646	0.381258	1.08886
Q9NH72	-2.54265	-2.57272
Q709R6	2.25432	-0.10838
P29413	0.899125	-0.34405
Q9VH76	0.128926	0.685076
Q7K237	1.92152	-1.53361
Q9VMD5	1.95231	-0.681633
Q8STG9	0.698123	-1.91893
F0JAF7	1.1575	1.23601
Q9W5W8	-0.636399	-0.803373
Q9VHS2	-2.06237	0.000427155
Q86BJ3	-0.287422	-0.505637
Q24492	-1.7753	-1.92427
Q9XZ14	0.0300096	1.3977
O77410	-1.28017	0.0477156
P26802	-1.23488	1.39385
P23654	0.403596	1.52352
Q9VVA0	0.655146	1.00773
Q9VXD6	2.19202	-1.04499
Q9VVX3	0.44832	1.13135
Q9VHP0	-1.6362	0.417553
Q9V3K3	-1.35198	-0.548064
Q9XZ01	0.621551	1.82727
Q9VTU2	-2.47315	0.305883
Q95RA9	0.387104	1.24625
Q9VN25	-1.4709	0.620415
Q9V3V2	1.89457	-1.04873
Q9W1V3	-1.80769	-1.80732
Q95TL8	2.01242	-0.275087
P25007	-1.41552	1.0038
P41374	-1.54165	0.357474
Q8SZM1	-0.987799	-2.47544
P07909	0.0912253	-1.71021

## Sheet: figure3c
	M	R	d
1	3.38e-06	-0.593718	0
2	3.38e-06	-0.906123	0
3	3.38e-06	0.143773	0
4	0.561955	-0.778764	0
5	3.38e-06	-0.668411	0
6	0.369126	-9.07e-17	0
7	3.38e-06	-0.779064	0
8	3.38e-06	-0.753811	0
9	0.0192156	0.501919	0
10	3.38e-06	0.292488	0
11	0.203426	-0.981012	0
12	3.38e-06	-0.369369	0
13	0.177289	-0.964413	0
14	3.38e-06	-0.382029	0
15	3.38e-06	-0.212422	0
16	3.38e-06	-0.970397	0
17	0.0225837	-0.117362	0
18	3.38e-06	-0.79371	0
19	3.38e-06	-0.522195	0
20	3.38e-06	-0.57735	0
21	3.38e-06	0.535898	0
22	0.131746	-0.853198	0
23	3.38e-06	-0.738276	0
24	3.38e-06	-0.236334	0
25	3.38e-06	-0.956401	0
26	3.38e-06	-0.33773	0
27	0.345429	-0.643816	0
28	3.38e-06	-0.542451	0
29	0.344384	-0.366712	0
30	3.38e-06	-0.473523	0
31	0.668989	-1	0
32	3.38e-06	0.454894	0
33	3.38e-06	0.885385	0
34	0.315648	-0.422199	0
35	3.38e-06	-0.843725	0
36	4.7214	-0.736357	0
37	3.38e-06	0.0417662	0
38	0.478708	0.559125	0
39	7.10221	0.181442	0
40	3.38e-06	-0.671905	0
41	1.82532	-0.631216	0
42	3.38e-06	-0.906039	0
43	1.09571	-0.0672933	0
44	3.38e-06	-0.397553	0
45	0.823729	-0.984519	0
46	3.38e-06	-0.725245	0
47	3.38e-06	0.0216383	0
48	0.849069	-0.586754	0
49	3.38e-06	0.361377	0
50	4.22498	-0.997206	0
51	3.38e-06	-0.629348	0
52	0.215088	-0.205973	0
53	5.10863	-0.63982	0
54	3.38e-06	-0.223733	0
55	3.38e-06	-0.969428	0
56	18.5503	-0.386623	0
57	3.38e-06	-0.053137	0
58	3.38e-06	0.543059	0
59	3.38e-06	-0.870741	0
60	3.38e-06	-0.760165	0
61	0.165341	-0.0299964	0
62	0.00225077	-0.287608	0
63	3.38e-06	0.234853	0
64	3.38e-06	0.310385	0
65	3.38e-06	-0.28249	0
66	3.38e-06	-0.141053	0
67	0.20505	-0.995238	0
68	1.23315	-0.539488	0
69	0.168602	-0.208141	0
70	3.38e-06	-0.149867	0
71	3.38e-06	0.575938	0
72	3.38e-06	-0.333204	0
73	0.228754	-0.982308	0
74	0.0214816	0.419876	0
75	0.410234	-0.966844	0
76	3.38e-06	-0.374749	0
77	0.576109	-0.77156	0
78	0.246641	-0.993704	0
79	1.49886	0.384552	0
80	18.1795	0.991708	1
81	3.38e-06	-0.043721	0
82	3.38e-06	0.241366	0
83	3.38e-06	-0.230733	0
84	3.38e-06	-0.826729	0
85	3.38e-06	0.194296	0
86	1.90154	-0.0805446	0
87	3.38e-06	-0.777175	0
88	0.227304	-0.550732	0
89	3.38e-06	0.0341762	0
90	3.38e-06	0.644852	0
91	3.38e-06	-0.983588	0
92	3.38e-06	-0.941272	0
93	0.0341069	0.0563453	0
94	3.38e-06	-0.509383	0
95	3.38e-06	0.142978	0
96	0.245057	-0.999634	0
97	4.07128	-0.00183456	0
98	0.396694	-0.807864	0
99	0.940984	-0.430912	0
100	0.339682	-0.0449483	0
101	0.231632	-0.627259	0
102	3.38e-06	-0.662656	0
103	3.38e-06	-0.198427	0
104	3.38e-06	-0.475797	0
105	0.693977	0.323964	0
106	3.38e-06	-0.899371	0
107	2.71563	-0.515363	0
108	3.38e-06	-1	0
109	3.38e-06	-0.295758	0
110	3.38e-06	-0.592686	0
111	3.38e-06	-0.404791	0
112	3.38e-06	-0.999768	0
113	2.08866	0.759237	0
114	1.02873	0.528258	0
115	4.92208	-0.824733	0
116	14.0575	-0.892625	0
117	9.78276	-0.204816	0
118	21.9938	0.982845	1
119	24.5101	-0.802979	0
120	1.51191	-0.658639	0
121	0.0586956	-0.993771	0
122	0.358068	-0.797169	0
123	3.38e-06	-0.164171	0
124	2.48672	-0.550733	0
125	0.269761	0.446214	0
126	0.176434	-0.775937	0
127	3.38e-06	-0.848868	0
128	0.168602	-0.274035	0
129	3.38e-06	-0.427136	0
130	3.38e-06	-0.996813	0
131	0.235589	-0.914124	0
132	3.38e-06	-0.671041	0
133	0.0514375	0.303157	0
134	1.26437	-0.043772	0
135	0.401886	-0.57735	0
136	2.02821	-0.778888	0
137	0.0474179	0.140521	0
138	3.38e-06	0.522233	0
139	3.38e-06	0.0753257	0
140	3.38e-06	-0.979472	0
141	0.0192156	-0.954818	0
142	3.38e-06	-0.697372	0
143	0.592419	-0.621299	0
144	3.38e-06	0.00288292	0
145	4.33389	-0.687507	0
146	3.38e-06	-0.134857	0
147	3.38e-06	-0.910852	0
148	5.44129	-0.18205	0
149	3.38e-06	-0.696962	0
150	3.38e-06	-0.759596	0
151	3.38e-06	-0.984645	0
152	0.939181	0.436902	1
153	2.7457	-0.721063	0
154	3.38e-06	-0.616587	0
155	0.834327	-0.663247	0
156	3.38e-06	-0.303566	0
157	3.38e-06	-0.0686249	0
158	0.0283112	-0.876347	0
159	13.4929	-0.541446	0
160	8.62214	-0.796866	0
161	3.38e-06	-0.177132	0
162	3.38e-06	-0.738762	0
163	3.38e-06	-0.700286	0
164	0.154576	-0.0420223	0
165	3.38e-06	-0.852952	0
166	3.38e-06	-0.780157	0
167	3.38e-06	-0.215433	0
168	3.38e-06	-0.66465	0
169	3.38e-06	-0.79479	0
170	0.435581	-0.934234	0
171	3.38e-06	-0.604049	0
172	3.38e-06	0	0
173	3.38e-06	-0.909505	0
174	3.38e-06	-0.219199	0
175	3.38e-06	0.551776	0
176	3.38e-06	-0.848209	0
177	2.42955	-0.835736	0
178	0.231632	-0.464052	0
179	3.38e-06	-0.515232	0
180	4.81727	-0.599391	0
181	0.0211189	-0.268786	0
182	2.12055	-0.952849	0
183	3.38e-06	-0.819443	0
184	3.38e-06	-0.33885	0
185	3.38e-06	-0.982888	0
186	0.15243	-0.864634	0
187	0.228754	-0.980576	0
188	3.38e-06	0.573594	0
189	12.903	-0.567566	0
190	1.6053	-0.812906	0
191	3.90289	-0.987102	0
192	3.30005	-0.983985	0
193	0.531586	-0.425174	0
194	4.62438	-0.847379	0
195	3.29329	0.32658	0
196	1.3559	0.519029	0
197	2.47739	-0.859363	0
198	2.13212	-0.913274	0
199	0.812042	0.0747648	0
200	3.38e-06	-0.647183	0
201	3.38e-06	-0.695709	0
202	10.8159	-0.677899	0
203	0.0246213	-0.91628	0
204	3.38e-06	-0.713158	0
205	3.38e-06	-0.671465	0
206	56.8233	0.798769	1
207	0.229451	-0.329545	0
208	3.38e-06	-0.601995	0
209	5.36221	0.0930847	1
210	0.0407193	-0.0850905	0
211	3.38e-06	-0.577283	0
212	3.38e-06	-0.738469	0
213	3.38e-06	-0.989165	0
214	0.333828	-0.915386	0
215	2.94398	-0.700099	0
216	2.2737	-0.589061	0
217	3.38e-06	-0.40229	0
218	3.38e-06	-0.0917545	0
219	1.15486	0.185406	0
220	3.38e-06	-0.72613	0
221	0.110944	-0.682348	0
222	3.38e-06	-0.949633	0
223	1.82532	-0.757761	0
224	0.00696898	-0.344202	0
225	0.168602	-0.158989	0
226	0.0284326	0.820042	0
227	3.38e-06	-0.210571	0
228	0.827065	-0.927496	0
229	0.643564	-0.894955	0
230	2.07209	-0.911929	0
231	2.53136	-0.991889	0
232	3.38e-06	0.946699	0
233	8.89195	-0.858731	0
234	3.38e-06	-0.586491	0
235	3.38e-06	-0.398541	0
236	3.38e-06	-0.799713	0
237	3.38e-06	-0.901591	0
238	3.39497	-0.735696	0
239	0.261047	0.234634	0
240	0.0284326	-0.090428	0
241	3.38e-06	-0.493362	0
242	3.83205	-0.765251	0
243	3.38e-06	0.924783	0
244	0.227304	-0.660022	0
245	3.38e-06	-0.885655	0
246	3.38e-06	-0.328866	0
247	0.604656	-0.0321117	0
248	3.38e-06	-0.0621922	0
249	3.38e-06	-0.885893	0
250	3.38e-06	-0.881648	0
251	1.47444	0.468497	0
252	3.38e-06	-0.594525	0
253	0.0756481	-0.773158	0
254	3.38e-06	-0.878281	0
255	3.38e-06	-0.967399	0
256	3.38e-06	0.816497	0
257	3.38e-06	-0.995189	0
258	3.38e-06	-0.810385	0
259	5.8021	-0.918934	0
260	13.0265	-0.572176	0
261	3.38e-06	-0.751706	0
262	0.881535	-0.811447	0
263	3.38e-06	-0.84752	0
264	3.38e-06	-0.737574	0
265	3.38e-06	0.144781	0
266	3.38e-06	-0.00809309	0
267	0.0817409	-0.959396	0
268	3.38e-06	-0.811727	0
269	3.38e-06	-0.997935	0
270	3.38e-06	0.462526	0
271	3.38e-06	0.307367	0
272	3.38e-06	-0.632881	0
273	3.38e-06	-0.810381	0
274	14.1212	-0.988445	0
275	3.38e-06	-0.653192	0
276	3.38e-06	-0.630026	0
277	3.38e-06	-0.917128	0
278	0.15243	-0.580424	0
279	16.8822	0.738529	1
280	0.399582	-0.141602	0
281	3.38e-06	-0.776437	0
282	5.49765	-0.594381	0
283	0.227304	-0.29931	0
284	3.38e-06	-0.899278	0
285	3.38e-06	-0.217206	0
286	0.0169696	0.0845752	0
287	3.38e-06	-0.28245	0
288	3.38e-06	-0.87713	0
289	3.38e-06	-0.788129	0
290	0.419239	-0.0451598	0
291	3.38e-06	-0.178614	0
292	0.99826	-0.65529	0
293	0.247239	-0.202305	0
294	0.358068	-0.913049	0
295	18.0675	-0.621405	0
296	3.38e-06	-0.260172	0
297	3.46115	-0.414642	0
298	3.38e-06	-0.6209	0
299	0.723424	-0.704066	0
300	0.0703184	-0.12709	0
301	6.8811	0.725233	1
302	0.00519573	0.739075	0
303	3.38e-06	-0.596068	0
304	1.95257	-0.758491	0
305	3.38e-06	-0.517397	0
306	3.38e-06	0.51508	0
307	1.49474	-0.911793	0
308	0.00519573	-0.572273	0
309	0.358068	-0.998621	0
310	1.18156	0.146086	0
311	3.38e-06	-0.0798302	0
312	3.38e-06	-0.504057	0
313	1.37678	-0.692195	0
314	3.38e-06	0.271505	0
315	3.38e-06	-0.913618	0
316	3.38e-06	-0.896511	0
317	3.38e-06	0.593484	0
318	3.38e-06	-0.0395957	0
319	3.38e-06	-0.584551	0
320	0.0341069	-0.0492146	0
321	3.38e-06	-0.589442	0
322	0.345429	-0.980538	0
323	3.34267	0.052512	0
324	3.29476	-0.858612	0
325	3.38e-06	-0.791836	0
326	3.38e-06	-0.934879	0
327	35.9273	0.987651	1
328	3.38e-06	-0.329932	0
329	3.38e-06	-0.662899	0
330	3.38e-06	-0.948127	0
331	4.59637	0.326741	0
332	0.453163	-0.819969	0
333	3.38e-06	-0.739445	0
334	1.92289	-0.00448476	0
335	3.38e-06	-0.630449	0
336	3.38e-06	-0.29983	0
337	1.32704	-0.73935	0
338	3.38e-06	-0.423906	0
339	2.42955	-0.660253	0
340	3.38e-06	-0.57939	0
341	3.38e-06	0.464066	0
342	3.38e-06	0.819162	0
343	1.16067	-0.998434	0
344	3.38e-06	-0.575892	0
345	3.38e-06	-0.736277	0
346	3.38e-06	-0.785567	0
347	3.73476	-0.492543	0
348	1.675	-0.680747	0
349	1.90686	-0.240178	0
350	3.43066	-0.956698	0
351	3.38e-06	-0.773762	0
352	3.38e-06	-0.764788	0
353	0.860171	-0.476216	0
354	3.38e-06	-0.787481	0
355	3.38e-06	-0.925754	0
356	3.38e-06	-0.266684	0
357	0.229451	-0.653439	0
358	3.38e-06	-0.97925	0
359	27.6039	0.987499	1
360	3.38e-06	0.161347	0
361	11.3098	0.678381	1
362	2.19257	0.412165	0
363	1.35428	-0.889268	0
364	0.844931	-0.15245	0
365	10.2009	0.204328	0
366	4.29458	-0.86822	0
367	0.512503	-0.645827	0
368	2.97798	-0.231965	0
369	5.76995	-0.580963	0
370	0.333778	-0.980367	0
371	3.38e-06	-0.144931	0
372	3.38e-06	0.502402	0
373	3.38e-06	-0.629268	0
374	1.56746	-0.691585	0
375	16.2817	0.755342	0
376	2.92717	-0.412143	0
377	3.38e-06	0.635495	0
378	2.20787	0.0574215	0
379	4.94577	-0.924062	0
380	3.38e-06	-0.643441	0
381	3.38e-06	0.4175	0
382	8.04845	-0.420009	0
383	0.275076	-0.792888	0
384	3.38e-06	-0.840892	0
385	0.157839	-0.642305	0
386	0.259315	-0.324064	0
387	0.358068	0.694529	0
388	2.25156	-0.983703	0
389	3.38e-06	0.0493474	0
390	0.605524	0.638246	0
391	0.262639	-0.565127	0
392	3.60114	-0.842886	0
393	3.38e-06	-0.41241	0
394	3.38e-06	-0.45825	0
395	3.38e-06	0.152833	0
396	0.114077	-0.950342	0
397	0.596638	-0.729297	0
398	3.38e-06	-0.762601	0
399	3.38e-06	-0.750516	0
400	3.38e-06	-4.09e-16	0
401	2.95391	-0.647347	0
402	3.38e-06	0.110415	0
403	3.38e-06	0.363099	0
404	0.116994	-0.0688642	0
405	3.38e-06	-0.162396	0
406	1.4849	0.232429	0
407	3.38e-06	-0.855394	0
408	0.295845	-0.260407	0
409	0.179298	-0.116366	0
410	3.38e-06	-0.848544	0
411	2.07705	0.961326	0
412	13.2731	-0.977252	0
413	0.0284326	-0.190287	0
414	3.38e-06	0.465624	0
415	3.38e-06	-0.833217	0
416	0.0583475	-0.129488	0
417	3.38e-06	-0.544866	0
418	2.52133	-0.030356	0
419	3.38e-06	0.0131224	0
420	3.38e-06	-0.52827	0
421	2.97798	-0.0258315	0
422	0.0562792	-0.386332	0
423	4.28616	0.125027	0
424	3.38e-06	-0.876266	0
425	3.38e-06	-0.980496	0
426	3.38e-06	-0.886954	0
427	3.38e-06	0.320431	0
428	0.179487	-0.907208	0
429	3.38e-06	0.761622	0
430	3.38e-06	-0.55504	0
431	12.8681	-0.986166	0
432	4.76207	-0.912947	0
433	3.38e-06	0.608314	0
434	0.0583475	-0.341885	0
435	0.693977	-0.25485	0
436	1.49326	-0.974771	0
437	0.0508508	-0.665527	0
438	3.38e-06	-0.913746	0
439	3.38e-06	-0.380703	0
440	5.8162	-0.34605	0
441	3.38e-06	3.33e-16	0
442	5.43052	0.885493	1
443	3.38e-06	-0.112769	0
444	3.38e-06	-0.844411	0
445	1.65359	-0.357292	0
446	0.0283112	-0.476391	0
447	0.176434	-0.577647	0
448	1.76948	0.41438	0
449	0.217915	-0.5	0
450	3.38e-06	-0.646868	0
451	0.165341	0.416182	0
452	2.42285	-0.139572	0
453	3.38e-06	-0.821011	0
454	3.38e-06	-0.857796	0
455	3.38e-06	0.113372	0
456	0.156109	-0.706524	0
457	0.308646	-0.579049	0
458	0.657479	-0.716456	0
459	3.38e-06	0.253469	0
460	3.38e-06	-0.0529824	0
461	0.0708945	-0.357017	0
462	3.38e-06	-0.627847	0
463	3.38e-06	-0.182964	0
464	3.38e-06	0.0745585	0
465	3.38e-06	-0.623528	0
466	0.227304	0.0550563	0
467	3.38e-06	-0.5514	0
468	1.66294	-0.815415	0
469	3.38e-06	-0.187318	0
470	0.0703184	-0.841751	0
471	12.903	-0.796267	0
472	0.295845	0.0646026	0
473	3.38e-06	-0.409511	0
474	0.1352	-0.373831	0
475	3.38e-06	-0.903009	0
476	12.0572	0.337704	0
477	0.318652	-0.211434	0
478	3.38e-06	-0.405818	0
479	0.245057	-0.312599	0
480	3.38e-06	-0.571169	0
481	0.00598308	-0.831964	0
482	3.38e-06	-0.737942	0
483	3.38e-06	-0.426798	0
484	3.38e-06	0.213268	0
485	3.38e-06	0.0913878	0
486	3.38e-06	-0.223029	0
487	3.38e-06	-0.936745	0
488	3.38e-06	-0.743595	0
489	3.38e-06	-0.870221	0
490	0.308646	-0.669592	0
491	2.38455	-0.5255	0
492	0.58691	-0.849029	0
493	3.38e-06	-0.605264	0
494	3.38e-06	-0.576527	0
495	3.38e-06	-0.232501	0
496	3.38e-06	-0.385641	0
497	0.203177	-0.579268	1
498	1.45236	-0.16657	0
499	0.188253	-0.74569	0
500	0.532043	-0.763998	0
501	3.38e-06	-7.04e-16	0
502	3.38e-06	-0.204871	0
503	3.38e-06	-0.645614	0
504	3.38e-06	-0.6946	0
505	3.38e-06	-0.381949	0
506	0.871213	0.882701	1
507	0.176822	-0.504316	0
508	0.0189805	-0.917188	0
509	0.743898	-0.954849	0
510	1.21771	0.531548	0
511	3.38e-06	-0.864268	0
512	0.131746	-0.63054	0
513	3.38e-06	0.396068	0
514	0.95369	-0.683029	0
515	3.38e-06	0.125605	0
516	0.137955	-0.969765	0
517	0.712563	-0.799797	0
518	3.38e-06	-0.565414	0
519	3.38e-06	1.16e-15	0
520	0.729978	-0.719909	0
521	3.38e-06	-0.626196	0
522	3.38e-06	-0.29469	0
523	1.20145	-0.768306	0
524	0.762339	-0.458383	0
525	3.38e-06	-0.980675	0
526	3.38e-06	-0.612674	0
527	0.778979	-0.670197	0
528	0.605524	-0.295538	0
529	3.38e-06	-0.576475	0
530	16.9343	-0.870524	0
531	3.38e-06	-0.996363	0
532	6.1284	-0.731048	0
533	3.38e-06	-0.551369	0
534	3.38e-06	-0.0147952	0
535	0.0214816	-0.168557	0
536	3.38e-06	-0.98548	0
537	10.6141	-0.808243	0
538	1.51527	-0.636478	0
539	1.31793	-0.928043	0
540	2.11364	-0.756279	0
541	48.8626	0.114911	0
542	5.87244	0.734871	1
543	3.38e-06	-0.594902	0
544	0.916257	0	0
545	3.38e-06	-0.964567	0
546	3.38e-06	-0.902976	0
547	3.38e-06	-0.174363	0
548	0.0284326	-0.0794036	0
549	0.174633	-0.986788	0
550	3.96881	-0.388339	0
551	3.38e-06	0.832532	0
552	3.38e-06	-0.64643	0
553	1.59541	-0.642315	0
554	3.38e-06	-0.833885	0
555	0.0407193	-0.931412	0
556	3.38e-06	-0.680688	0
557	3.38e-06	0.0310476	0
558	1.17099	-0.769861	0
559	3.38e-06	-0.646906	0
560	0.844931	-0.465201	0
561	6.25659	-0.894568	0
562	3.38e-06	-0.674127	0
563	2.11364	-0.983091	0
564	0.283783	0.370645	0
565	0.168602	-0.00677797	0
566	0.263993	0.712364	0
567	3.38e-06	0.223465	0
568	3.38e-06	0.516958	0
569	3.38e-06	-0.604975	0
570	3.38e-06	-0.832975	0
571	3.38e-06	-0.0931845	0
572	3.38e-06	-0.707289	0
573	3.38e-06	-0.556968	0
574	3.38e-06	-0.453038	0
575	3.38e-06	-0.858724	0
576	0.0382095	-0.563382	0
577	3.38e-06	-0.877184	0
578	3.38e-06	-0.57735	0
579	3.38e-06	-0.86929	0
580	3.38e-06	-0.567847	0
581	0.0508508	-0.707046	0
582	3.38e-06	-0.997085	0
583	2.97638	-0.452214	0
584	3.38e-06	-0.464554	0
585	3.38e-06	-0.237404	0
586	3.38e-06	0.51751	0
587	0.337321	-0.762318	0
588	0.698775	-0.680835	0
589	1.74332	-0.831124	0
590	3.38e-06	-0.81339	0
591	0.229451	-0.88464	0
592	3.38e-06	0.555546	0
593	3.15423	0.0142366	0
594	3.38e-06	-0.0700855	0
595	4.01406	-0.958192	0
596	3.38e-06	0.276795	0
597	3.38e-06	-0.863267	0
598	2.77282	-0.055502	0
599	9.39967	0.954639	1
600	0.168602	0.684104	0
601	3.38e-06	0.743092	0
602	2.24411	-0.832496	0
603	3.71339	0.641081	0
604	1.58134	-0.174889	0
605	3.38e-06	-0.838809	0
606	0.673728	0.11693	0
607	4.37519	-0.224877	0
608	3.38e-06	0.614	0
609	3.38e-06	-0.303216	0
610	2.01885	0.129686	0
611	3.38e-06	-0.286083	0
612	0.308646	0.346658	0
613	3.38e-06	-0.743418	0
614	0.398398	-0.521838	0
615	3.38e-06	-0.429029	0
616	3.38e-06	0.279077	0
617	3.38e-06	-0.457201	0
618	3.38e-06	-0.858254	0
619	3.38e-06	-0.921124	0
620	3.38e-06	-0.362401	0
621	3.38e-06	-0.773035	0
622	3.38e-06	0.138567	0
623	3.38e-06	-0.697866	0
624	3.38e-06	-0.569443	0
625	0.0105266	-0.982206	0
626	3.4199	-0.459548	0
627	0.928843	-0.791135	0
628	3.38e-06	-0.923866	0
629	2.13212	0.316213	0
630	2.06923	-0.814996	0
631	3.38e-06	-0.814524	0
632	0.020129	0.462887	0
633	3.38e-06	-1	0
634	3.38e-06	-0.899379	0
635	3.38e-06	-0.594001	0
636	0.0514375	-0.613331	0
637	3.38e-06	-0.886118	0
638	3.38e-06	-0.492789	0
639	12.0572	-0.792854	0
640	3.38e-06	-0.957443	0
641	3.38e-06	-0.849473	0
642	0.303208	-0.319399	0
643	0.70604	-0.785057	0
644	3.38e-06	-0.989871	0
645	0.0284326	-0.585193	0
646	3.38e-06	-0.814642	0
647	3.38e-06	-0.5876	0
648	3.38e-06	-0.34647	0
649	3.38e-06	-0.0441455	0
650	35.1037	0.988695	1
651	3.38e-06	-0.655822	0
652	3.38e-06	-0.224415	0
653	1.16067	-0.479385	0
654	3.38e-06	-0.648377	0
655	3.38e-06	-0.292125	0
656	9.5776	-0.645961	0
657	4.44697	-0.548563	0
658	0.593555	-0.752024	0
659	3.38e-06	0.0290377	0
660	0.131746	-0.0852526	0
661	2.33195	-0.0772993	0
662	7.23188	-0.992785	0
663	3.38e-06	0.645955	0
664	2.90086	-0.0955539	0
665	3.38e-06	-0.997993	0
666	3.38e-06	-0.719898	0
667	0.245057	-0.974098	0
668	6.74654	0.467923	1
669	0.303208	-0.905862	0
670	3.38e-06	-0.963	0
671	3.38e-06	-0.953439	0
672	3.38e-06	-0.797424	0
673	3.38e-06	-0.780494	0
674	6.70987	-0.426737	0
675	5.3978	-0.281796	0
676	6.88155	-0.659849	0
677	3.38e-06	-0.75106	0
678	0.698775	-0.716474	0
679	3.38e-06	-0.567271	0
680	0.0174921	0.587684	0
681	1.23805	-0.813526	0
682	3.38e-06	0.0327016	0
683	3.38e-06	-0.855264	0
684	0.0583475	-0.981466	0
685	4.94569	-0.766173	0
686	3.38e-06	-0.971863	0
687	3.38e-06	-0.918243	0
688	0.227304	-0.180351	0
689	1.58134	-0.746429	0
690	1.50263	-0.298261	0
691	3.38e-06	-0.706455	0
692	16.1801	0.973346	1
693	3.38e-06	-0.615673	0
694	0.229451	-0.866461	0
695	0.392778	0.729068	0
696	3.38e-06	-0.882824	0
697	0.15243	-0.576365	0
698	1.31473	0.658315	1
699	0.604656	-0.152673	0
700	10.7988	-0.640936	0
701	3.38e-06	0.300648	0
702	3.38e-06	-0.72444	0
703	3.38e-06	-0.841685	0
704	3.46828	-0.490374	0
705	3.38e-06	-0.416423	0
706	3.38e-06	0.0496008	0
707	3.38e-06	0.31276	0
708	3.38e-06	-0.893321	0
709	3.38e-06	-0.537709	0
710	3.38e-06	-0.282023	0
711	0.444746	-0.555948	0
712	0.704278	-0.455374	0
713	2.04294	-0.717828	0
714	7.76365	-0.957821	0
715	3.38e-06	-0.909813	0
716	3.38e-06	-0.861052	0
717	1.32205	-0.970232	0
718	7.94499	-0.93095	0
719	3.38e-06	-0.532456	0
720	0.392778	-0.971628	0
721	0.156109	-0.849621	0
722	3.38e-06	-0.41387	0
723	0.345429	-0.890701	0
724	3.38e-06	0.424884	0
725	3.38e-06	-0.675497	0
726	3.38e-06	-0.674405	0
727	1.22394	-1	0
728	3.38e-06	0.343687	0
729	1.15122	-0.999212	0
730	0.112453	-0.431329	0
731	0.155367	-0.316666	0
732	0.020129	-0.816474	0
733	3.38e-06	0.384021	0
734	0.048776	-0.729801	0
735	0.00728826	-0.692111	0
736	4.22498	-0.378637	0
737	3.38e-06	-0.960934	0
738	3.38e-06	0.241871	0
739	3.38e-06	-0.995575	0
740	3.38e-06	0.361805	0
741	3.38e-06	0.57735	0
742	0.00519573	-0.47738	0
743	0.0703184	-0.529796	0
744	3.38e-06	0.283198	0
745	3.38e-06	0.360424	0
746	3.38e-06	-0.525456	0
747	3.38e-06	-0.616887	0
748	0.264775	-0.485319	0
749	3.38e-06	-0.603602	0
750	0.772377	-0.348966	0
751	0.131435	0.00561891	0
752	3.38e-06	-0.88101	0
753	3.38e-06	-0.722733	0
754	3.38e-06	-0.768493	0
755	3.38e-06	-0.463318	0
756	3.38e-06	0.783753	0
757	3.38e-06	-0.968264	0
758	3.38e-06	-0.781543	0
759	3.38e-06	0.125527	0
760	1.57266	-0.808995	0
761	3.38e-06	-0.00879464	0
762	3.38e-06	-0.870506	0
763	3.38e-06	-0.860688	0
764	1.12895	-0.720196	0
765	1.17099	-0.813331	0
766	26.3307	-0.647392	0
767	3.38e-06	-0.922198	0
768	3.38e-06	-0.794089	0
769	3.38e-06	-0.642207	0
770	3.38e-06	-0.576346	0
771	3.38e-06	-0.353993	0
772	3.38e-06	-0.870388	0
773	3.38e-06	-0.643926	0
774	0.0492527	-0.680914	0
775	3.38e-06	-0.982762	0
776	3.38e-06	0.649018	0
777	0.369126	-0.490264	0
778	3.38e-06	-0.902382	0
779	3.38e-06	0.27227	0
780	0.435098	-0.951117	0
781	3.38e-06	-0.755539	0
782	3.38e-06	-0.446151	0
783	3.38e-06	-0.606742	0
784	3.38e-06	-0.471208	0
785	3.38e-06	-0.249921	0
786	0.408789	-0.57243	0
787	3.38e-06	0.454803	0
788	3.38e-06	-0.0620826	0
789	3.38e-06	-0.263182	0
790	3.38e-06	0.155356	0
791	0.214332	-0.179729	0
792	0.00519573	-0.312231	0
793	3.38e-06	-0.731966	0
794	3.38e-06	0.13672	0
795	4.60686	-0.227113	1
796	3.38e-06	-0.643533	0
797	0.0776968	-0.940874	0
798	3.38e-06	-0.788022	0
799	3.98711	-0.805394	0
800	0.227304	0.266668	0
801	0.0474179	-0.757475	0
802	0.00236955	-0.951245	0
803	1.61988	-0.69727	0
804	1.34365	0.648304	0
805	0.262639	-0.746969	0
806	3.38e-06	0.407677	0
807	3.38e-06	-0.0951901	0
808	3.38e-06	-0.940964	0
809	3.38e-06	-0.942959	0
810	0.713054	-0.0518458	0
811	3.38e-06	-0.765889	0
812	8.86312	-0.781689	0
813	3.38e-06	-0.444221	0
814	0.00225077	0.649646	0
815	3.38e-06	0.00375049	0
816	3.38e-06	0.233309	0
817	3.38e-06	-0.893902	0
818	12.9445	-0.92222	0
819	3.38e-06	0.256677	0
820	0.00931528	-0.938923	0
821	3.38e-06	0.837124	0
822	3.38e-06	-0.499547	0
823	0.131746	0.728337	0
824	1.36209	0.00561881	0
825	3.38e-06	-0.961043	0
826	32.6554	-0.170296	0
827	0.0341069	-0.999816	0
828	3.38e-06	-0.977786	0
829	0.0477987	-0.910275	0
830	1.70229	-0.77021	0
831	4.83214	-0.827433	0
832	3.38e-06	0.341027	0
833	3.38e-06	-0.785095	0
834	0.0817409	-0.685325	0
835	3.38e-06	-0.569988	0
836	19.3292	-0.543008	0
837	3.38e-06	-0.415135	0
838	4.9562	-0.523272	0
839	3.38e-06	-0.370056	0
840	0.0944154	-0.435906	0
841	3.38e-06	-0.355232	0
842	3.38e-06	-0.836571	0
843	0.673728	-0.999094	0
844	0.980109	-0.775741	0
845	1.25084	-0.546923	0
846	8.71217	0.382347	0
847	0.538613	-0.877232	0
848	3.38e-06	-0.682435	0
849	3.38e-06	-0.989671	0
850	3.38e-06	-0.672504	0
851	3.38e-06	-0.177351	0
852	10.6485	0.0858605	0
853	3.38e-06	-0.631485	0
854	0.269761	-0.785194	0
855	17.4974	-0.799865	0
856	3.38e-06	-0.758877	0
857	3.38e-06	-0.85813	0
858	3.38e-06	-0.993542	0
859	2.38455	-0.5257	0
860	0.452511	0.781681	0
861	3.38e-06	-0.905511	0
862	0.178593	-0.366752	0
863	0.229451	-0.556575	0
864	3.38e-06	-0.535629	0
865	0.819448	-0.422617	0
866	3.38e-06	-0.807399	0
867	6.16484	-0.82856	0
868	3.38e-06	-0.562594	0
869	0.57753	-0.9068	0
870	0.667806	-0.729839	0
871	1.17753	-0.743155	0
872	3.38e-06	-0.372839	0
873	3.38e-06	-0.417217	0
874	0.369126	-0.672131	0
875	3.38e-06	-0.974735	0
876	3.38e-06	-0.497442	0
877	3.38e-06	-0.540775	0
878	0.166968	0.18296	0
879	3.38e-06	-0.0289035	0
880	3.38e-06	-0.632076	0
881	3.38e-06	-0.336252	0
882	0.91407	0.797981	0
883	3.38e-06	-0.944954	0
884	3.38e-06	-0.0342737	0
885	3.38e-06	0.568292	0
886	3.38e-06	-0.750124	0
887	23.0455	0.688317	0
888	3.38e-06	0.00301145	0

## Sheet: figure3d
	rank	y
M9PFH7	1	1
Q9W376	2	1
NO_ID_2	3	1
O02194	4	1
P91938	5	1
P20477	6	1
Q9W227	7	1
NO_ID_8	8	1
Q7K112	9	1
Q9W4K0	10	1
O97102	11	1
A1ZAX1	12	1
Q9VDD7	13	1
M9PFY2	14	1
P11046	15	1
Q8IH82	16	1
Q99323	17	0.99625
Q7K1W4	18	0.995
Q9VKI8	19	0.9925
Q9VGS2	20	0.99125
Q86BM5	21	0.99
Q8MQY6	22	0.98625
Q8IGK2	23	0.9675
Q02748	24	0.96375
P07764	25	0.96125
B7Z0D3	26	0.90125
P61209	27	0.84375
Q9VZL6	28	0.83
P07487	29	0.80625
Q86P66	30	0.80125
P29742	31	0.7725
P02828	32	0.7175
Q9W478	33	0.70625
Q9VXI6	34	0.61875
Q94518	35	0.58375
A8JRB8	36	0.535
Q9VL18	37	0.49125
Q7KSQ0	38	0.39875
B7Z0C1	39	0.39625
Q9VVL7	40	0.39125
Q9V427	41	0.38125
Q9VJ46	42	0.38
M9PE30	43	0.37
O18333	44	0.35
O15943	45	0.34
Q24450	46	0.33375
Q7K5K3	47	0.32875
Q9XZ34	48	0.29875
P11584	49	0.29125
Q9VN14	50	0.28625
P08928	51	0.2825
Q8INH5	52	0.275
Q01604	53	0.26375
P02844	54	0.25125
Q8SZM1	55	0.245
Q9VF87	56	0.24375
Q24298	57	0.23375
P38979	58	0.22875
Q9NJH0	59	0.22625
Q9VXD6	60	0.22375
P06607	61	0.2175
P15007	62	0.20375
P33450	63	0.19625
P26308	64	0.18875
Q8T9H2	65	0.18875
Q95TP5	66	0.1825
Q9W392	67	0.1825
Q7K7G0	68	0.16875
Q9VC63	69	0.16875
Q9VJ39	70	0.16375
O77047	71	0.15625
Q8SXG3	72	0.155
Q9VZS3	73	0.14625
P28668	74	0.13
Q5U185	75	0.12875
NO_ID_16	76	0.12875
Q9V8R9	77	0.12125
Q8MSS1	78	0.1
Q9VVJ7	79	0.1
Q9VNA4	80	0.09125
Q9W3V1	81	0.09125
Q95SY7	82	0.09
Q960V7	83	0.0875
A1Z7H2	84	0.08625
Q7K5M6	85	0.085
Q95SY0	86	0.08375
Q9VE79	87	0.0825
Q9VUQ7	88	0.0825
Q9W2V9	89	0.075
Q9VDK9	90	0.06625
P29613	91	0.06375
P13706	92	0.05875
O96827	93	0.05625
Q9V4T5	94	0.05375
P06606	95	0.05
Q9VN86	96	0.04625
B7Z036	97	0.04625
P39205	98	0.045
Q8SYS5	99	0.04375
O18640	100	0.04375
NO_ID_7	101	0.0425
Q7JYX2	102	0.04125
Q9VTH8	103	0.04125
O97355	104	0.04125
O61650	105	0.03875
Q9VVK5	106	0.0375
Q8SXA6	107	0.0375
Q9W5W8	108	0.0375
A1Z6H7	109	0.03625
Q7K3J0	110	0.03625
Q7JWF1	111	0.035
A1Z9I5	112	0.035
Q24179	113	0.03375
P54397	114	0.0325
M9PC99	115	0.03125
NO_ID_9	116	0.03
Q94887	117	0.03
E2QCF1	118	0.03
Q9V3U6	119	0.03
Q9V4A7	120	0.02875
Q9VW14	121	0.0275
Q9GU68	122	0.0275
Q7KN94	123	0.02625
Q9VM65	124	0.025
A8JNJ6	125	0.025
Q7KJ73	126	0.02375
Q0E9E2	127	0.02375
Q9VPH7	128	0.02125
Q9VRJ4	129	0.02
P92177	130	0.01875
Q24276	131	0.0175
Q8IGT0	132	0.01625
P46461	133	0.01625
Q9VLC5	134	0.01625
Q9W404	135	0.01625
O97428	136	0.01625
Q9Y105	137	0.015
M9NFR5	138	0.015
Q9VC06	139	0.0125
Q7K127	140	0.0125
Q9VF20	141	0.01
Q9VUR0	142	0.00875
O46111	143	0.00875
Q9VV60	144	0.00875
P55162	145	0.00875
Q7JR58	146	0.00875
A1Z7Z4	147	0.0075
P02843	148	0.0075
Q9VXM4	149	0.0075
Q9VQX6	150	0.00625
P29746	151	0.00625
Q9V496	152	0.005
Q8SZ38	153	0.005
Q24253	154	0.005
Q9VEU9	155	0.005
NO_ID_3	156	0.005
Q9VQH2	157	0.005
Q9VTU4	158	0.005
Q9VS46	159	0.005
P18489	160	0.00375
O96824	161	0.00375
Q9VEE9	162	0.00375
Q8MRQ6	163	0.00375
Q961R8	164	0.00375
Q8IRH6	165	0.00375
Q27593	166	0.0025
Q9VBU5	167	0.0025
A1ZBH5	168	0.0025
Q9VNQ3	169	0.0025
A1Z876	170	0.0025
Q9VAM6	171	0.0025
Q9VND4	172	0.0025
P53034	173	0.0025
Q9VD66	174	0.0025
Q86BR8	175	0.0025
Q9W1H1	176	0.0025
Q0E9C3	177	0.0025
Q960E2	178	0.00125
Q9VTZ5	179	0.00125
Q9VU58	180	0.00125
Q9VBV8	181	0.00125
Q961D3	182	0.00125
Q7KA66	183	0.00125
Q24372	184	0.00125
A8JV22	185	0.00125
P23226	186	0.00125
Q9VKF0	187	0.00125
Q9V405	188	0.00125
P31007	189	0.00125
P29310	190	0.00125
P35220	191	0.00125
P05990	192	0.00125
Q9I7D3	193	0.00125
Q95RV8	194	0.00125
O76927	195	0.00125
P54351	196	0.00125
D3DMM4	197	0.00125
Q9W5A5	198	0.00125
P18091	199	0.00125
Q24150	200	0.00125
M9PF61	201	0.00125
Q8T0J5	202	0.00125
A1Z7S0	203	0.00125
Q9VX95	204	0.00125
P17917	205	0.00125
P26802	206	0.00125
P20353	207	0
P53501	208	0
Q7KU78	209	0
P04412	210	0
Q9VCK0	211	0
B7Z0W3	212	0
Q9V415	213	0
Q00174	214	0
Q9V769	215	0
Q9V780	216	0
P19109	217	0
Q95NR4	218	0
Q8SXD0	219	0
Q9VBV5	220	0
Q8IA62	221	0
Q9W2M4	222	0
Q9VP77	223	0
Q5U0Z2	224	0
Q9VLJ6	225	0
Q9VTX8	226	0
M9PCB7	227	0
P46150	228	0
Q9W3M7	229	0
A8DZ29	230	0
Q9VZL3	231	0
Q86BP3	232	0
Q9W3N9	233	0
P16620	234	0
P48375	235	0
Q9VMB9	236	0
Q9VI55	237	0
Q9V498	238	0
H9XVP3	239	0
Q9VMA7	240	0
A1Z6Z3	241	0
Q7K0F7	242	0
Q7K3B7	243	0
Q9VU35	244	0
M9PDP6	245	0
Q9W4J6	246	0
Q8MSW0	247	0
Q7KN81	248	0
Q95S24	249	0
P18824	250	0
Q9U1L3	251	0
Q7JWI7	252	0
Q8MS26	253	0
Q8SXY6	254	0
Q8IMU2	255	0
P61851	256	0
Q9VPQ7	257	0
Q8SWV7	258	0
B7Z0Q3	259	0
Q95U38	260	0
Q8INP8	261	0
Q9VT75	262	0
Q9VNA3	263	0
P07486	264	0
O02649	265	0
NO_ID_1	266	0
Q9VWI2	267	0
Q9VSA3	268	0
Q9VKD3	269	0
Q9VKC2	270	0
Q9VI10	271	0
P40793	272	0
M9PCI6	273	0
M9PDG9	274	0
Q7JQH9	275	0
Q95SA2	276	0
Q7JXF7	277	0
O97067	278	0
Q9VZF1	279	0
Q9VLK2	280	0
Q9VZE7	281	0
Q9VL60	282	0
Q9XZS3	283	0
Q9VLM5	284	0
Q9VC48	285	0
A1Z843	286	0
P98163	287	0
Q8IGT5	288	0
B9EQV3	289	0
Q9W0L6	290	0
Q9VMS1	291	0
P42207	292	0
Q9VZ23	293	0
Q9VVX6	294	0
Q9VE24	295	0
Q7KMM4	296	0
Q500Y7	297	0
M9MSM5	298	0
Q9VN21	299	0
Q961F2	300	0
H0RN96	301	0
A1ZBE9	302	0
A1ZBF3	303	0
Q9W3M8	304	0
Q9VRE0	305	0
Q7K485	306	0
Q9VDH8	307	0
Q9VYF2	308	0
Q07327	309	0
Q95R68	310	0
Q9V3P0	311	0
P20241	312	0
Q9W351	313	0
Q08473	314	0
E1JJM0	315	0
Q26365	316	0
Q9VYW4	317	0
Q6NLA3	318	0
M9PE74	319	0
A1A703	320	0
P31409	321	0
O97471	322	0
Q9V4A1	323	0
Q9VYY2	324	0
Q8SZL8	325	0
Q9W303	326	0
P02283	327	0
Q05783	328	0
Q8MLV1	329	0
Q07152	330	0
Q9VAJ4	331	0
Q95R41	332	0
Q24147	333	0
A1ZA89	334	0
Q9VRB3	335	0
M9PGX2	336	0
Q6NN55	337	0
M9PBB3	338	0
Q9VGT3	339	0
Q9VXE5	340	0
NO_ID_4	341	0
Q9VYT4	342	0
Q86PC7	343	0
Q95SP2	344	0
Q8IR93	345	0
Q8SWY7	346	0
P08645	347	0
Q9VYT6	348	0
Q9V4E0	349	0
P13395	350	0
Q9VNI9	351	0
P13469	352	0
Q27606	353	0
A1Z729	354	0
NO_ID_5	355	0
O16043	356	0
P08879	357	0
Q9U969	358	0
B8A405	359	0
P13060	360	0
P40792	361	0
Q7JZY1	362	0
Q7KN62	363	0
O97066	364	0
P18431	365	0
O18388	366	0
P08111	367	0
Q8SYR7	368	0
Q0E9F9	369	0
O46067	370	0
Q9VNE2	371	0
E1JJ51	372	0
Q9W4P5	373	0
Q95TQ6	374	0
Q9W2X6	375	0
Q8T3K9	376	0
B7Z0X1	377	0
NO_ID_6	378	0
Q95SK3	379	0
Q961V1	380	0
P27716	381	0
Q9VFP1	382	0
M9PBV2	383	0
Q9VFP0	384	0
Q0KHY3	385	0
Q9VA69	386	0
Q8IN49	387	0
O18337	388	0
Q9I7K0	389	0
Q9U915	390	0
A1Z6L9	391	0
M9PCW5	392	0
Q7JRE4	393	0
Q8T8T9	394	0
Q9VK04	395	0
E1JHH7	396	0
NO_ID_10	397	0
Q9V429	398	0
Q8IPK4	399	0
P54357	400	0
P48610	401	0
Q7K1H0	402	0
Q9VTE1	403	0
Q960R0	404	0
Q7KUL1	405	0
O16124	406	0
Q8SYJ2	407	0
A8JNX2	408	0
Q9VWJ3	409	0
Q7KVQ7	410	0
Q8IRK9	411	0
NO_ID_11	412	0
Q0KHU5	413	0
Q9W335	414	0
Q9U1M2	415	0
Q24524	416	0
A1Z7C4	417	0
Q9VBX8	418	0
Q868Z9	419	0
Q9I7K5	420	0
E1JHT6	421	0
Q9VKM7	422	0
O18332	423	0
P15215	424	0
Q76NQ0	425	0
M9NF21	426	0
Q24160	427	0
Q8SXR7	428	0
M9PEX7	429	0
Q8SZ19	430	0
P00334	431	0
F3YDF1	432	0
Q9W1Y1	433	0
Q9W423	434	0
Q9W258	435	0
A8DYS6	436	0
Q9V3I2	437	0
P22700	438	0
Q9VFF0	439	0
Q8MMC4	440	0
Q9VMW8	441	0
Q8T8R1	442	0
Q0E996	443	0
Q9W401	444	0
Q9VMV6	445	0
Q95U46	446	0
Q9V6K1	447	0
P52034	448	0
Q9VH07	449	0
Q6NR46	450	0
Q9VGA3	451	0
P42787	452	0
O96421	453	0
M9PFR6	454	0
P29844	455	0
Q9U912	456	0
Q9VPQ2	457	0
Q9VV75	458	0
O18336	459	0
Q24509	460	0
Q8IPY3	461	0
P11147	462	0
P54622	463	0
M9PCA7	464	0
Q8IPU3	465	0
Q8IPE8	466	0
Q7JVX3	467	0
Q7KUX7	468	0
A8JV09	469	0
O77466	470	0
Q8IPB1	471	0
Q9VL70	472	0
Q7JQR3	473	0
Q9VBP6	474	0
Q24323	475	0
Q9VDT1	476	0
D5AEK7	477	0
Q8T079	478	0
Q9VV49	479	0
Q9VRL0	480	0
Q9VRL2	481	0
Q9VXA9	482	0
P52295	483	0
M9PIC3	484	0
A8JV19	485	0
Q0E940	486	0
P49455	487	0
Q7KY04	488	0
Q8MZ34	489	0
O61722	490	0
Q0E8E8	491	0
Q7KVX4	492	0
Q961B9	493	0
Q7K3E2	494	0
P21187	495	0
Q9VG81	496	0
Q7KN75	497	0
Q9V8I2	498	0
Q8SWX8	499	0
Q23997	500	0
Q9VGQ1	501	0
O97394	502	0
M9PCA2	503	0
Q8IQN2	504	0
Q8MQS7	505	0
Q9VD26	506	0
NO_ID_12	507	0
Q9VCC2	508	0
Q9VAY2	509	0
Q9VK69	510	0
Q9W1K0	511	0
Q9W1I7	512	0
P27091	513	0
P20240	514	0
Q9VB10	515	0
Q8MKK5	516	0
Q7KVL7	517	0
Q9VSS1	518	0
Q9VX36	519	0
NO_ID_13	520	0
Q9V395	521	0
O18335	522	0
Q9V438	523	0
Q24007	524	0
Q9VCG4	525	0
Q9VDD1	526	0
B8A403	527	0
Q00963	528	0
Q9V3R8	529	0
O76742	530	0
E1JHY0	531	0
Q9VMH2	532	0
Q9VTM6	533	0
P48604	534	0
Q9VCC6	535	0
Q9VKK1	536	0
Q8MSV4	537	0
Q9NFU0	538	0
Q95ST2	539	0
Q7KTB7	540	0
Q8MSI5	541	0
Q9VVI2	542	0
Q9VJC7	543	0
Q9VJD1	544	0
Q7JXC4	545	0
Q8IQQ9	546	0
Q7K4W1	547	0
O18334	548	0
M9MSL3	549	0
Q9VC57	550	0
Q9VKR0	551	0
Q7KJ37	552	0
Q9V3A8	553	0
M9NDM3	554	0
A1YK77	555	0
Q4AB31	556	0
Q9VGG8	557	0
Q9V3W7	558	0
Q8T0F1	559	0
Q7KVX1	560	0
Q9VC27	561	0
Q9XZ63	562	0
O62619	563	0
O18404	564	0
B7Z0E0	565	0
P08761	566	0
Q9VQ60	567	0
M9PGI6	568	0
Q9VDV3	569	0
Q9V3N6	570	0
E1JHE4	571	0
Q9VHR8	572	0
Q8MYV0	573	0
O61613	574	0
Q23978	575	0
A1ZBJ2	576	0
NO_ID_14	577	0
Q8SXH3	578	0
P37276	579	0
P00528	580	0
Q9VWL4	581	0
Q11002	582	0
Q9VVH5	583	0
O46036	584	0
Q9VLT3	585	0
Q8T9B4	586	0
Q9VEG6	587	0
Q9VE50	588	0
P82295	589	0
P17210	590	0
Q9VAG2	591	0
Q8SY53	592	0
Q0KHZ6	593	0
Q9VLQ1	594	0
Q9VXT2	595	0
NO_ID_15	596	0
B7Z0L6	597	0
Q27415	598	0
Q8IMJ8	599	0
O77285	600	0
Q7KSU6	601	0
Q9Y114	602	0
A1Z7Q7	603	0
Q9V3F9	604	0
Q8MRQ4	605	0
A1ZBL5	606	0
Q9VHB5	607	0
Q9VXQ5	608	0
P08736	609	0
Q9VHA8	610	0
Q960W6	611	0
Q7JVI3	612	0
A1Z9M2	613	0
P32234	614	0
Q9VHL2	615	0
Q9V7H4	616	0
A1ZA83	617	0
P48148	618	0
A1Z8U4	619	0
A1ZAB5	620	0
Q9VLS0	621	0
Q8MQX9	622	0
A1Z9N0	623	0
NO_ID_17	624	0
Q9VH64	625	0
P29845	626	0
Q9VS57	627	0
Q94901	628	0
Q7JWR9	629	0
P40797	630	0
Q86S05	631	0
Q7K3W2	632	0
Q7K2N0	633	0
Q7K2E1	634	0
Q9VFV9	635	0
O02195	636	0
P48605	637	0
Q7K172	638	0
Q9U9Q4	639	0
P83094	640	0
Q9W0I6	641	0
Q9VXB0	642	0
O96051	643	0
Q9V447	644	0
Q95SQ7	645	0
Q9W0G1	646	0
Q9W0H3	647	0
Q8IR34	648	0
Q9VW12	649	0
Q8SZL6	650	0
Q24560	651	0
Q9VFQ9	652	0
Q960C0	653	0
NO_ID_18	654	0
M9PDB2	655	0
Q961S9	656	0
Q8MSI9	657	0
P08646	658	0
Q709R6	659	0
Q9VH76	660	0
Q7K237	661	0
Q9VMD5	662	0
F0JAF7	663	0
Q9XZ14	664	0
O77410	665	0
Q9VVA0	666	0
Q9VHP0	667	0
Q9V3K3	668	0
Q9XZ01	669	0
Q9VTU2	670	0
Q95RA9	671	0
Q9VN25	672	0
Q9V3V2	673	0
Q95TL8	674	0
P25007	675	0
P41374	676	0
P07909	677	0

## Sheet: figure3e
	protein	bootsample	probability	differentiallocalised
1	M9PFH7	1	0.998952	1
2	Q9W376	1	0.999969	1
3	NO_ID_2	1	0.999685	1
4	O02194	1	0.999946	1
5	P91938	1	0.999829	1
6	P20477	1	0.997726	0
7	Q9W227	1	0.997364	1
8	NO_ID_8	1	0.999352	1
9	Q7K112	1	0.999719	1
10	Q9W4K0	1	0.999203	1
11	O97102	1	0.999875	1
12	A1ZAX1	1	0.998749	1
13	Q9VDD7	1	0.999298	1
14	M9PFY2	1	0.99972	1
15	P11046	1	0.999292	1
16	Q8IH82	1	0.999315	1
17	Q99323	1	0.997558	0
18	Q7K1W4	1	0.995319	1
19	Q9VKI8	1	0.992853	0
20	Q9VGS2	1	0.990957	0
21	Q86BM5	1	0.990364	0
22	Q8MQY6	1	0.980512	0
23	Q8IGK2	1	0.976439	1
24	Q02748	1	0.967773	0
25	P07764	1	0.964855	0
26	B7Z0D3	1	0.890792	0
27	P61209	1	0.850721	0
28	Q9VZL6	1	0.804294	0
29	P07487	1	0.81412	0
30	Q86P66	1	0.810636	0
31	M9PFH7	2	0.999999	1
32	Q9W376	2	0.999863	1
33	NO_ID_2	2	0.99938	1
34	O02194	2	0.99979	1
35	P91938	2	0.996799	1
36	P20477	2	0.999658	0
37	Q9W227	2	0.999942	1
38	NO_ID_8	2	0.999916	1
39	Q7K112	2	0.999704	1
40	Q9W4K0	2	0.99999	1
41	O97102	2	0.99947	1
42	A1ZAX1	2	0.999835	1
43	Q9VDD7	2	0.999759	1
44	M9PFY2	2	0.999998	1
45	P11046	2	0.998734	1
46	Q8IH82	2	0.99995	1
47	Q99323	2	0.990977	0
48	Q7K1W4	2	0.991666	1
49	Q9VKI8	2	0.992806	0
50	Q9VGS2	2	0.990567	0
51	Q86BM5	2	0.98612	0
52	Q8MQY6	2	0.992719	0
53	Q8IGK2	2	0.969215	1
54	Q02748	2	0.962567	0
55	P07764	2	0.957464	0
56	B7Z0D3	2	0.92478	0
57	P61209	2	0.858432	0
58	Q9VZL6	2	0.827362	0
59	P07487	2	0.816197	0
60	Q86P66	2	0.796444	0
61	M9PFH7	3	0.999896	1
62	Q9W376	3	0.999237	1
63	NO_ID_2	3	0.999536	1
64	O02194	3	0.99996	1
65	P91938	3	0.99996	1
66	P20477	3	0.998636	0
67	Q9W227	3	0.997979	1
68	NO_ID_8	3	0.99781	1
69	Q7K112	3	0.999477	1
70	Q9W4K0	3	0.999401	1
71	O97102	3	0.999983	1
72	A1ZAX1	3	0.999128	1
73	Q9VDD7	3	0.996133	1
74	M9PFY2	3	0.998811	1
75	P11046	3	0.999997	1
76	Q8IH82	3	0.998926	1
77	Q99323	3	0.995471	0
78	Q7K1W4	3	0.995781	1
79	Q9VKI8	3	0.991489	0
80	Q9VGS2	3	0.989771	0
81	Q86BM5	3	0.994035	0
82	Q8MQY6	3	0.981879	0
83	Q8IGK2	3	0.974716	1
84	Q02748	3	0.974287	0
85	P07764	3	0.966064	0
86	B7Z0D3	3	0.881417	0
87	P61209	3	0.822497	0
88	Q9VZL6	3	0.831817	0
89	P07487	3	0.799234	0
90	Q86P66	3	0.789783	0
91	M9PFH7	4	0.999952	1
92	Q9W376	4	0.999592	1
93	NO_ID_2	4	0.999711	1
94	O02194	4	0.999535	1
95	P91938	4	1	1
96	P20477	4	0.999977	0
97	Q9W227	4	1	1
98	NO_ID_8	4	0.997383	1
99	Q7K112	4	0.999834	1
100	Q9W4K0	4	0.999957	1
101	O97102	4	0.99917	1
102	A1ZAX1	4	0.999282	1
103	Q9VDD7	4	0.999629	1
104	M9PFY2	4	0.999746	1
105	P11046	4	0.999966	1
106	Q8IH82	4	0.999601	1
107	Q99323	4	0.996935	0
108	Q7K1W4	4	0.996905	1
109	Q9VKI8	4	0.99049	0
110	Q9VGS2	4	0.983477	0
111	Q86BM5	4	0.992333	0
112	Q8MQY6	4	0.971497	0
113	Q8IGK2	4	0.961969	1
114	Q02748	4	0.973935	0
115	P07764	4	0.969662	0
116	B7Z0D3	4	0.915397	0
117	P61209	4	0.843045	0
118	Q9VZL6	4	0.82496	0
119	P07487	4	0.797881	0
120	Q86P66	4	0.776966	0
121	M9PFH7	5	0.998713	1
122	Q9W376	5	0.999718	1
123	NO_ID_2	5	0.998206	1
124	O02194	5	0.999931	1
125	P91938	5	0.999965	1
126	P20477	5	0.998369	0
127	Q9W227	5	0.999862	1
128	NO_ID_8	5	0.999821	1
129	Q7K112	5	0.999968	1
130	Q9W4K0	5	0.999668	1
131	O97102	5	0.999984	1
132	A1ZAX1	5	0.999954	1
133	Q9VDD7	5	0.998835	1
134	M9PFY2	5	0.999983	1
135	P11046	5	0.999939	1
136	Q8IH82	5	0.99964	1
137	Q99323	5	0.992174	0
138	Q7K1W4	5	0.996824	1
139	Q9VKI8	5	0.993689	0
140	Q9VGS2	5	0.983247	0
141	Q86BM5	5	0.99022	0
142	Q8MQY6	5	0.981198	0
143	Q8IGK2	5	0.960887	1
144	Q02748	5	0.967135	0
145	P07764	5	0.960756	0
146	B7Z0D3	5	0.890804	0
147	P61209	5	0.822607	0
148	Q9VZL6	5	0.807553	0
149	P07487	5	0.81237	0
150	Q86P66	5	0.820662	0
151	M9PFH7	6	0.999524	1
152	Q9W376	6	0.999139	1
153	NO_ID_2	6	0.999139	1
154	O02194	6	0.999961	1
155	P91938	6	0.999999	1
156	P20477	6	0.999997	0
157	Q9W227	6	0.99962	1
158	NO_ID_8	6	0.998632	1
159	Q7K112	6	0.999067	1
160	Q9W4K0	6	0.997893	1
161	O97102	6	0.999426	1
162	A1ZAX1	6	0.999166	1
163	Q9VDD7	6	0.999274	1
164	M9PFY2	6	0.997212	1
165	P11046	6	0.999787	1
166	Q8IH82	6	0.999498	1
167	Q99323	6	0.998098	0
168	Q7K1W4	6	0.995948	1
169	Q9VKI8	6	0.994015	0
170	Q9VGS2	6	0.989773	0
171	Q86BM5	6	0.995436	0
172	Q8MQY6	6	0.987939	0
173	Q8IGK2	6	0.971721	1
174	Q02748	6	0.965927	0
175	P07764	6	0.950481	0
176	B7Z0D3	6	0.917403	0
177	P61209	6	0.832711	0
178	Q9VZL6	6	0.841815	0
179	P07487	6	0.84009	0
180	Q86P66	6	0.800835	0
181	M9PFH7	7	0.999631	1
182	Q9W376	7	0.999992	1
183	NO_ID_2	7	0.999996	1
184	O02194	7	0.999619	1
185	P91938	7	0.998306	1
186	P20477	7	0.99986	0
187	Q9W227	7	0.998002	1
188	NO_ID_8	7	0.999413	1
189	Q7K112	7	0.999814	1
190	Q9W4K0	7	0.99997	1
191	O97102	7	0.998584	1
192	A1ZAX1	7	0.999989	1
193	Q9VDD7	7	0.999802	1
194	M9PFY2	7	0.999992	1
195	P11046	7	0.999985	1
196	Q8IH82	7	0.999994	1
197	Q99323	7	0.994719	0
198	Q7K1W4	7	0.992702	1
199	Q9VKI8	7	0.992213	0
200	Q9VGS2	7	0.991059	0
201	Q86BM5	7	0.989098	0
202	Q8MQY6	7	0.989973	0
203	Q8IGK2	7	0.973268	1
204	Q02748	7	0.9614	0
205	P07764	7	0.96903	0
206	B7Z0D3	7	0.878356	0
207	P61209	7	0.85449	0
208	Q9VZL6	7	0.827679	0
209	P07487	7	0.803734	0
210	Q86P66	7	0.805393	0
211	M9PFH7	8	0.999831	1
212	Q9W376	8	0.999956	1
213	NO_ID_2	8	0.998994	1
214	O02194	8	0.999405	1
215	P91938	8	0.999997	1
216	P20477	8	0.998688	0
217	Q9W227	8	0.999524	1
218	NO_ID_8	8	0.999964	1
219	Q7K112	8	0.998628	1
220	Q9W4K0	8	0.99971	1
221	O97102	8	0.999341	1
222	A1ZAX1	8	0.999953	1
223	Q9VDD7	8	0.999934	1
224	M9PFY2	8	0.999884	1
225	P11046	8	0.998319	1
226	Q8IH82	8	0.999704	1
227	Q99323	8	0.996475	0
228	Q7K1W4	8	0.993234	1
229	Q9VKI8	8	0.991046	0
230	Q9VGS2	8	0.989151	0
231	Q86BM5	8	0.987593	0
232	Q8MQY6	8	0.98409	0
233	Q8IGK2	8	0.972862	1
234	Q02748	8	0.959109	0
235	P07764	8	0.961691	0
236	B7Z0D3	8	0.925984	0
237	P61209	8	0.829391	0
238	Q9VZL6	8	0.829891	0
239	P07487	8	0.817633	0
240	Q86P66	8	0.809613	0
241	M9PFH7	9	0.999904	1
242	Q9W376	9	0.999936	1
243	NO_ID_2	9	0.997069	1
244	O02194	9	0.999996	1
245	P91938	9	0.999837	1
246	P20477	9	0.999653	0
247	Q9W227	9	0.999882	1
248	NO_ID_8	9	0.998837	1
249	Q7K112	9	0.999451	1
250	Q9W4K0	9	0.99976	1
251	O97102	9	0.999461	1
252	A1ZAX1	9	0.999025	1
253	Q9VDD7	9	0.999523	1
254	M9PFY2	9	0.999744	1
255	P11046	9	0.99916	1
256	Q8IH82	9	0.999819	1
257	Q99323	9	0.994072	0
258	Q7K1W4	9	0.997234	1
259	Q9VKI8	9	0.9894	0
260	Q9VGS2	9	0.98592	0
261	Q86BM5	9	0.987646	0
262	Q8MQY6	9	0.987404	0
263	Q8IGK2	9	0.968334	1
264	Q02748	9	0.970724	0
265	P07764	9	0.961688	0
266	B7Z0D3	9	0.879388	0
267	P61209	9	0.869373	0
268	Q9VZL6	9	0.837334	0
269	P07487	9	0.789209	0
270	Q86P66	9	0.789159	0
271	M9PFH7	10	0.999718	1
272	Q9W376	10	0.999941	1
273	NO_ID_2	10	0.999673	1
274	O02194	10	0.99948	1
275	P91938	10	0.998713	1
276	P20477	10	0.999853	0
277	Q9W227	10	0.999716	1
278	NO_ID_8	10	0.999463	1
279	Q7K112	10	0.999941	1
280	Q9W4K0	10	1	1
281	O97102	10	0.999993	1
282	A1ZAX1	10	0.999007	1
283	Q9VDD7	10	0.9997	1
284	M9PFY2	10	0.998111	1
285	P11046	10	1	1
286	Q8IH82	10	0.999457	1
287	Q99323	10	0.994091	0
288	Q7K1W4	10	0.994202	1
289	Q9VKI8	10	0.993613	0
290	Q9VGS2	10	0.985931	0
291	Q86BM5	10	0.996561	0
292	Q8MQY6	10	0.988513	0
293	Q8IGK2	10	0.964341	1
294	Q02748	10	0.953979	0
295	P07764	10	0.975397	0
296	B7Z0D3	10	0.898011	0
297	P61209	10	0.842584	0
298	Q9VZL6	10	0.862569	0
299	P07487	10	0.800633	0
300	Q86P66	10	0.79326	0
301	M9PFH7	11	0.99996	1
302	Q9W376	11	0.999856	1
303	NO_ID_2	11	0.997962	1
304	O02194	11	0.999397	1
305	P91938	11	0.999855	1
306	P20477	11	0.999631	0
307	Q9W227	11	0.999211	1
308	NO_ID_8	11	0.99994	1
309	Q7K112	11	0.999998	1
310	Q9W4K0	11	0.999421	1
311	O97102	11	0.998588	1
312	A1ZAX1	11	0.997772	1
313	Q9VDD7	11	0.997186	1
314	M9PFY2	11	0.999869	1
315	P11046	11	0.999391	1
316	Q8IH82	11	0.99953	1
317	Q99323	11	0.993664	0
318	Q7K1W4	11	0.995866	1
319	Q9VKI8	11	0.993922	0
320	Q9VGS2	11	0.99228	0
321	Q86BM5	11	0.991505	0
322	Q8MQY6	11	0.988401	0
323	Q8IGK2	11	0.969699	1
324	Q02748	11	0.947506	0
325	P07764	11	0.964584	0
326	B7Z0D3	11	0.892851	0
327	P61209	11	0.865285	0
328	Q9VZL6	11	0.839033	0
329	P07487	11	0.794285	0
330	Q86P66	11	0.822786	0
331	M9PFH7	12	0.999272	1
332	Q9W376	12	0.999603	1
333	NO_ID_2	12	0.99916	1
334	O02194	12	0.999865	1
335	P91938	12	0.998678	1
336	P20477	12	0.999677	0
337	Q9W227	12	0.999942	1
338	NO_ID_8	12	0.999853	1
339	Q7K112	12	0.998362	1
340	Q9W4K0	12	0.999717	1
341	O97102	12	0.996131	1
342	A1ZAX1	12	0.999988	1
343	Q9VDD7	12	0.999968	1
344	M9PFY2	12	0.998553	1
345	P11046	12	0.999548	1
346	Q8IH82	12	0.99972	1
347	Q99323	12	0.996933	0
348	Q7K1W4	12	0.994798	1
349	Q9VKI8	12	0.990988	0
350	Q9VGS2	12	0.992525	0
351	Q86BM5	12	0.992311	0
352	Q8MQY6	12	0.992165	0
353	Q8IGK2	12	0.973397	1
354	Q02748	12	0.951811	0
355	P07764	12	0.961697	0
356	B7Z0D3	12	0.8978	0
357	P61209	12	0.837808	0
358	Q9VZL6	12	0.809564	0
359	P07487	12	0.810409	0
360	Q86P66	12	0.790129	0
361	M9PFH7	13	0.999953	1
362	Q9W376	13	0.997618	1
363	NO_ID_2	13	0.999989	1
364	O02194	13	0.999951	1
365	P91938	13	0.999636	1
366	P20477	13	0.99957	0
367	Q9W227	13	0.999873	1
368	NO_ID_8	13	0.999945	1
369	Q7K112	13	0.999009	1
370	Q9W4K0	13	0.999995	1
371	O97102	13	0.998638	1
372	A1ZAX1	13	0.999914	1
373	Q9VDD7	13	0.998972	1
374	M9PFY2	13	0.999498	1
375	P11046	13	0.99969	1
376	Q8IH82	13	0.99945	1
377	Q99323	13	0.990159	0
378	Q7K1W4	13	0.996723	1
379	Q9VKI8	13	0.99337	0
380	Q9VGS2	13	0.990501	0
381	Q86BM5	13	0.990834	0
382	Q8MQY6	13	0.989142	0
383	Q8IGK2	13	0.974209	1
384	Q02748	13	0.94644	0
385	P07764	13	0.961552	0
386	B7Z0D3	13	0.899139	0
387	P61209	13	0.850777	0
388	Q9VZL6	13	0.822105	0
389	P07487	13	0.801434	0
390	Q86P66	13	0.806837	0
391	M9PFH7	14	0.999999	1
392	Q9W376	14	0.999342	1
393	NO_ID_2	14	0.999976	1
394	O02194	14	1	1
395	P91938	14	1	1
396	P20477	14	0.999875	0
397	Q9W227	14	0.999987	1
398	NO_ID_8	14	0.999989	1
399	Q7K112	14	0.999071	1
400	Q9W4K0	14	0.999927	1
401	O97102	14	0.999543	1
402	A1ZAX1	14	0.99962	1
403	Q9VDD7	14	0.999881	1
404	M9PFY2	14	0.995703	1
405	P11046	14	0.999431	1
406	Q8IH82	14	0.998682	1
407	Q99323	14	0.992771	0
408	Q7K1W4	14	0.995412	1
409	Q9VKI8	14	0.994174	0
410	Q9VGS2	14	0.989543	0
411	Q86BM5	14	0.993357	0
412	Q8MQY6	14	0.981521	0
413	Q8IGK2	14	0.96034	1
414	Q02748	14	0.966594	0
415	P07764	14	0.965764	0
416	B7Z0D3	14	0.896698	0
417	P61209	14	0.826063	0
418	Q9VZL6	14	0.809288	0
419	P07487	14	0.822729	0
420	Q86P66	14	0.791319	0
421	M9PFH7	15	0.998872	1
422	Q9W376	15	0.999656	1
423	NO_ID_2	15	0.999918	1
424	O02194	15	0.998952	1
425	P91938	15	0.999183	1
426	P20477	15	0.999352	0
427	Q9W227	15	0.999326	1
428	NO_ID_8	15	0.999475	1
429	Q7K112	15	0.999486	1
430	Q9W4K0	15	0.999899	1
431	O97102	15	0.999165	1
432	A1ZAX1	15	0.999869	1
433	Q9VDD7	15	0.999872	1
434	M9PFY2	15	0.999786	1
435	P11046	15	0.999711	1
436	Q8IH82	15	0.999999	1
437	Q99323	15	0.995832	0
438	Q7K1W4	15	0.995156	1
439	Q9VKI8	15	0.992009	0
440	Q9VGS2	15	0.988708	0
441	Q86BM5	15	0.984615	0
442	Q8MQY6	15	0.98999	0
443	Q8IGK2	15	0.965658	1
444	Q02748	15	0.95957	0
445	P07764	15	0.973285	0
446	B7Z0D3	15	0.907079	0
447	P61209	15	0.851198	0
448	Q9VZL6	15	0.825137	0
449	P07487	15	0.824491	0
450	Q86P66	15	0.805617	0
451	M9PFH7	16	0.999995	1
452	Q9W376	16	1	1
453	NO_ID_2	16	0.99993	1
454	O02194	16	0.999817	1
455	P91938	16	0.997913	1
456	P20477	16	0.999975	0
457	Q9W227	16	0.999676	1
458	NO_ID_8	16	0.999605	1
459	Q7K112	16	0.999795	1
460	Q9W4K0	16	0.999929	1
461	O97102	16	0.999896	1
462	A1ZAX1	16	0.999773	1
463	Q9VDD7	16	0.999882	1
464	M9PFY2	16	0.998877	1
465	P11046	16	0.999996	1
466	Q8IH82	16	0.999684	1
467	Q99323	16	0.996078	0
468	Q7K1W4	16	0.998173	1
469	Q9VKI8	16	0.993319	0
470	Q9VGS2	16	0.990894	0
471	Q86BM5	16	0.992975	0
472	Q8MQY6	16	0.978982	0
473	Q8IGK2	16	0.964477	1
474	Q02748	16	0.967131	0
475	P07764	16	0.967056	0
476	B7Z0D3	16	0.902784	0
477	P61209	16	0.832909	0
478	Q9VZL6	16	0.833697	0
479	P07487	16	0.81148	0
480	Q86P66	16	0.80878	0
481	M9PFH7	17	0.99994	1
482	Q9W376	17	0.999899	1
483	NO_ID_2	17	0.999286	1
484	O02194	17	0.999656	1
485	P91938	17	0.999595	1
486	P20477	17	0.999939	0
487	Q9W227	17	0.999786	1
488	NO_ID_8	17	0.999685	1
489	Q7K112	17	0.998436	1
490	Q9W4K0	17	0.998937	1
491	O97102	17	1	1
492	A1ZAX1	17	0.999909	1
493	Q9VDD7	17	0.999737	1
494	M9PFY2	17	1	1
495	P11046	17	0.999331	1
496	Q8IH82	17	0.999014	1
497	Q99323	17	0.995038	0
498	Q7K1W4	17	0.995216	1
499	Q9VKI8	17	0.996266	0
500	Q9VGS2	17	0.987294	0
501	Q86BM5	17	0.994527	0
502	Q8MQY6	17	0.985503	0
503	Q8IGK2	17	0.975442	1
504	Q02748	17	0.968529	0
505	P07764	17	0.957378	0
506	B7Z0D3	17	0.906713	0
507	P61209	17	0.839734	0
508	Q9VZL6	17	0.822965	0
509	P07487	17	0.813771	0
510	Q86P66	17	0.81963	0
511	M9PFH7	18	0.999116	1
512	Q9W376	18	0.998894	1
513	NO_ID_2	18	0.999105	1
514	O02194	18	0.99996	1
515	P91938	18	0.999931	1
516	P20477	18	0.999938	0
517	Q9W227	18	0.999313	1
518	NO_ID_8	18	0.999955	1
519	Q7K112	18	0.999248	1
520	Q9W4K0	18	0.999913	1
521	O97102	18	0.999957	1
522	A1ZAX1	18	0.999643	1
523	Q9VDD7	18	0.999589	1
524	M9PFY2	18	0.998571	1
525	P11046	18	0.999915	1
526	Q8IH82	18	0.999556	1
527	Q99323	18	0.997407	0
528	Q7K1W4	18	0.995647	1
529	Q9VKI8	18	0.98998	0
530	Q9VGS2	18	0.9942	0
531	Q86BM5	18	0.995087	0
532	Q8MQY6	18	0.988748	0
533	Q8IGK2	18	0.964289	1
534	Q02748	18	0.956525	0
535	P07764	18	0.957879	0
536	B7Z0D3	18	0.911743	0
537	P61209	18	0.839449	0
538	Q9VZL6	18	0.830926	0
539	P07487	18	0.780326	0
540	Q86P66	18	0.799947	0
541	M9PFH7	19	0.999515	1
542	Q9W376	19	0.999627	1
543	NO_ID_2	19	1	1
544	O02194	19	0.998319	1
545	P91938	19	0.999845	1
546	P20477	19	0.998648	0
547	Q9W227	19	0.999914	1
548	NO_ID_8	19	0.99954	1
549	Q7K112	19	0.998784	1
550	Q9W4K0	19	0.999961	1
551	O97102	19	0.999969	1
552	A1ZAX1	19	0.997687	1
553	Q9VDD7	19	0.999997	1
554	M9PFY2	19	0.999673	1
555	P11046	19	0.999995	1
556	Q8IH82	19	0.99937	1
557	Q99323	19	0.995187	0
558	Q7K1W4	19	0.99408	1
559	Q9VKI8	19	0.990177	0
560	Q9VGS2	19	0.992125	0
561	Q86BM5	19	0.986684	0
562	Q8MQY6	19	0.98221	0
563	Q8IGK2	19	0.958103	1
564	Q02748	19	0.965117	0
565	P07764	19	0.955153	0
566	B7Z0D3	19	0.907135	0
567	P61209	19	0.851584	0
568	Q9VZL6	19	0.824852	0
569	P07487	19	0.802925	0
570	Q86P66	19	0.772298	0
571	M9PFH7	20	0.999023	1
572	Q9W376	20	0.999871	1
573	NO_ID_2	20	0.999953	1
574	O02194	20	0.998343	1
575	P91938	20	0.999588	1
576	P20477	20	0.999706	0
577	Q9W227	20	0.999313	1
578	NO_ID_8	20	0.997661	1
579	Q7K112	20	0.998923	1
580	Q9W4K0	20	0.999935	1
581	O97102	20	0.997484	1
582	A1ZAX1	20	0.999902	1
583	Q9VDD7	20	0.999682	1
584	M9PFY2	20	0.999616	1
585	P11046	20	0.999997	1
586	Q8IH82	20	0.999676	1
587	Q99323	20	0.99658	0
588	Q7K1W4	20	0.994037	1
589	Q9VKI8	20	0.991148	0
590	Q9VGS2	20	0.990601	0
591	Q86BM5	20	0.983906	0
592	Q8MQY6	20	0.985896	0
593	Q8IGK2	20	0.974576	1
594	Q02748	20	0.965599	0
595	P07764	20	0.964419	0
596	B7Z0D3	20	0.904795	0
597	P61209	20	0.851143	0
598	Q9VZL6	20	0.805025	0
599	P07487	20	0.814584	0
600	Q86P66	20	0.79513	0
601	M9PFH7	21	0.999599	1
602	Q9W376	21	0.997122	1
603	NO_ID_2	21	0.999822	1
604	O02194	21	0.999962	1
605	P91938	21	0.998617	1
606	P20477	21	0.999849	0
607	Q9W227	21	0.999995	1
608	NO_ID_8	21	0.999917	1
609	Q7K112	21	0.99996	1
610	Q9W4K0	21	0.99998	1
611	O97102	21	0.999744	1
612	A1ZAX1	21	0.999851	1
613	Q9VDD7	21	0.999836	1
614	M9PFY2	21	0.998957	1
615	P11046	21	0.999537	1
616	Q8IH82	21	0.999843	1
617	Q99323	21	0.993201	0
618	Q7K1W4	21	0.98962	1
619	Q9VKI8	21	0.992594	0
620	Q9VGS2	21	0.985404	0
621	Q86BM5	21	0.989245	0
622	Q8MQY6	21	0.989243	0
623	Q8IGK2	21	0.978151	1
624	Q02748	21	0.962587	0
625	P07764	21	0.951656	0
626	B7Z0D3	21	0.896347	0
627	P61209	21	0.852923	0
628	Q9VZL6	21	0.819077	0
629	P07487	21	0.808293	0
630	Q86P66	21	0.777888	0
631	M9PFH7	22	0.99939	1
632	Q9W376	22	0.999949	1
633	NO_ID_2	22	0.999864	1
634	O02194	22	0.999952	1
635	P91938	22	0.999098	1
636	P20477	22	0.999257	0
637	Q9W227	22	0.999873	1
638	NO_ID_8	22	0.998969	1
639	Q7K112	22	0.999944	1
640	Q9W4K0	22	0.998182	1
641	O97102	22	0.999717	1
642	A1ZAX1	22	0.99997	1
643	Q9VDD7	22	0.999824	1
644	M9PFY2	22	0.996876	1
645	P11046	22	0.999969	1
646	Q8IH82	22	0.999956	1
647	Q99323	22	0.996997	0
648	Q7K1W4	22	0.996692	1
649	Q9VKI8	22	0.987484	0
650	Q9VGS2	22	0.992011	0
651	Q86BM5	22	0.992849	0
652	Q8MQY6	22	0.98155	0
653	Q8IGK2	22	0.971122	1
654	Q02748	22	0.946788	0
655	P07764	22	0.966926	0
656	B7Z0D3	22	0.910042	0
657	P61209	22	0.858231	0
658	Q9VZL6	22	0.81354	0
659	P07487	22	0.796648	0
660	Q86P66	22	0.812728	0
661	M9PFH7	23	0.999787	1
662	Q9W376	23	0.99973	1
663	NO_ID_2	23	0.999454	1
664	O02194	23	0.999912	1
665	P91938	23	0.999859	1
666	P20477	23	0.999979	0
667	Q9W227	23	0.999879	1
668	NO_ID_8	23	0.999484	1
669	Q7K112	23	0.999394	1
670	Q9W4K0	23	0.999894	1
671	O97102	23	0.998975	1
672	A1ZAX1	23	0.998839	1
673	Q9VDD7	23	0.998998	1
674	M9PFY2	23	0.999891	1
675	P11046	23	0.999036	1
676	Q8IH82	23	0.999966	1
677	Q99323	23	0.995459	0
678	Q7K1W4	23	0.995154	1
679	Q9VKI8	23	0.992797	0
680	Q9VGS2	23	0.98836	0
681	Q86BM5	23	0.99462	0
682	Q8MQY6	23	0.985727	0
683	Q8IGK2	23	0.974488	1
684	Q02748	23	0.963093	0
685	P07764	23	0.973027	0
686	B7Z0D3	23	0.910791	0
687	P61209	23	0.857525	0
688	Q9VZL6	23	0.819581	0
689	P07487	23	0.794922	0
690	Q86P66	23	0.801315	0
691	M9PFH7	24	0.999985	1
692	Q9W376	24	0.999765	1
693	NO_ID_2	24	0.999759	1
694	O02194	24	0.999841	1
695	P91938	24	0.999957	1
696	P20477	24	0.999973	0
697	Q9W227	24	0.999952	1
698	NO_ID_8	24	0.999992	1
699	Q7K112	24	0.999886	1
700	Q9W4K0	24	0.999877	1
701	O97102	24	0.999997	1
702	A1ZAX1	24	0.999988	1
703	Q9VDD7	24	0.99999	1
704	M9PFY2	24	0.999391	1
705	P11046	24	0.998675	1
706	Q8IH82	24	0.998777	1
707	Q99323	24	0.994307	0
708	Q7K1W4	24	0.993412	1
709	Q9VKI8	24	0.994133	0
710	Q9VGS2	24	0.987007	0
711	Q86BM5	24	0.983469	0
712	Q8MQY6	24	0.986928	0
713	Q8IGK2	24	0.967824	1
714	Q02748	24	0.956993	0
715	P07764	24	0.958781	0
716	B7Z0D3	24	0.920413	0
717	P61209	24	0.846542	0
718	Q9VZL6	24	0.833797	0
719	P07487	24	0.800142	0
720	Q86P66	24	0.794082	0
721	M9PFH7	25	0.999114	1
722	Q9W376	25	0.999828	1
723	NO_ID_2	25	0.996532	1
724	O02194	25	0.999887	1
725	P91938	25	0.998626	1
726	P20477	25	0.999578	0
727	Q9W227	25	0.999976	1
728	NO_ID_8	25	0.998127	1
729	Q7K112	25	0.998938	1
730	Q9W4K0	25	0.999961	1
731	O97102	25	0.999873	1
732	A1ZAX1	25	0.999986	1
733	Q9VDD7	25	0.99902	1
734	M9PFY2	25	0.99988	1
735	P11046	25	0.999946	1
736	Q8IH82	25	0.999924	1
737	Q99323	25	0.997756	0
738	Q7K1W4	25	0.991925	1
739	Q9VKI8	25	0.986682	0
740	Q9VGS2	25	0.990591	0
741	Q86BM5	25	0.987618	0
742	Q8MQY6	25	0.98837	0
743	Q8IGK2	25	0.958438	1
744	Q02748	25	0.961308	0
745	P07764	25	0.951093	0
746	B7Z0D3	25	0.911337	0
747	P61209	25	0.830931	0
748	Q9VZL6	25	0.8303	0
749	P07487	25	0.797547	0
750	Q86P66	25	0.808921	0
751	M9PFH7	26	0.99984	1
752	Q9W376	26	0.999997	1
753	NO_ID_2	26	0.999947	1
754	O02194	26	0.999967	1
755	P91938	26	0.998467	1
756	P20477	26	0.999719	0
757	Q9W227	26	0.997881	1
758	NO_ID_8	26	0.999723	1
759	Q7K112	26	0.999154	1
760	Q9W4K0	26	0.999989	1
761	O97102	26	0.999943	1
762	A1ZAX1	26	0.99985	1
763	Q9VDD7	26	0.999895	1
764	M9PFY2	26	0.99977	1
765	P11046	26	0.999015	1
766	Q8IH82	26	0.999713	1
767	Q99323	26	0.99653	0
768	Q7K1W4	26	0.997939	1
769	Q9VKI8	26	0.989261	0
770	Q9VGS2	26	0.98621	0
771	Q86BM5	26	0.983638	0
772	Q8MQY6	26	0.984055	0
773	Q8IGK2	26	0.96654	1
774	Q02748	26	0.974161	0
775	P07764	26	0.943646	0
776	B7Z0D3	26	0.910023	0
777	P61209	26	0.850536	0
778	Q9VZL6	26	0.837216	0
779	P07487	26	0.811158	0
780	Q86P66	26	0.823942	0
781	M9PFH7	27	0.999789	1
782	Q9W376	27	0.999953	1
783	NO_ID_2	27	0.998991	1
784	O02194	27	0.999317	1
785	P91938	27	0.999937	1
786	P20477	27	0.999952	0
787	Q9W227	27	0.999731	1
788	NO_ID_8	27	0.999685	1
789	Q7K112	27	0.999132	1
790	Q9W4K0	27	0.99994	1
791	O97102	27	0.99977	1
792	A1ZAX1	27	0.999963	1
793	Q9VDD7	27	0.999697	1
794	M9PFY2	27	0.999885	1
795	P11046	27	0.999896	1
796	Q8IH82	27	0.999926	1
797	Q99323	27	0.992187	0
798	Q7K1W4	27	0.997171	1
799	Q9VKI8	27	0.980491	0
800	Q9VGS2	27	0.991246	0
801	Q86BM5	27	0.994623	0
802	Q8MQY6	27	0.989364	0
803	Q8IGK2	27	0.973689	1
804	Q02748	27	0.963542	0
805	P07764	27	0.970662	0
806	B7Z0D3	27	0.902797	0
807	P61209	27	0.846291	0
808	Q9VZL6	27	0.829721	0
809	P07487	27	0.852786	0
810	Q86P66	27	0.797511	0
811	M9PFH7	28	0.999981	1
812	Q9W376	28	0.99948	1
813	NO_ID_2	28	0.999934	1
814	O02194	28	0.999678	1
815	P91938	28	0.999967	1
816	P20477	28	0.999826	0
817	Q9W227	28	0.999613	1
818	NO_ID_8	28	0.999959	1
819	Q7K112	28	0.999298	1
820	Q9W4K0	28	0.999085	1
821	O97102	28	0.999991	1
822	A1ZAX1	28	0.999764	1
823	Q9VDD7	28	0.998631	1
824	M9PFY2	28	0.998958	1
825	P11046	28	0.998572	1
826	Q8IH82	28	0.999364	1
827	Q99323	28	0.998137	0
828	Q7K1W4	28	0.997516	1
829	Q9VKI8	28	0.994465	0
830	Q9VGS2	28	0.986162	0
831	Q86BM5	28	0.990796	0
832	Q8MQY6	28	0.978099	0
833	Q8IGK2	28	0.971641	1
834	Q02748	28	0.963963	0
835	P07764	28	0.966388	0
836	B7Z0D3	28	0.910678	0
837	P61209	28	0.841036	0
838	Q9VZL6	28	0.820669	0
839	P07487	28	0.822232	0
840	Q86P66	28	0.783985	0
841	M9PFH7	29	0.999958	1
842	Q9W376	29	0.999998	1
843	NO_ID_2	29	0.999975	1
844	O02194	29	0.999951	1
845	P91938	29	0.999971	1
846	P20477	29	0.999611	0
847	Q9W227	29	0.998439	1
848	NO_ID_8	29	0.99992	1
849	Q7K112	29	0.999615	1
850	Q9W4K0	29	0.998388	1
851	O97102	29	0.99996	1
852	A1ZAX1	29	0.999213	1
853	Q9VDD7	29	0.999648	1
854	M9PFY2	29	0.999835	1
855	P11046	29	0.999991	1
856	Q8IH82	29	0.999439	1
857	Q99323	29	0.993431	0
858	Q7K1W4	29	0.99767	1
859	Q9VKI8	29	0.991139	0
860	Q9VGS2	29	0.991118	0
861	Q86BM5	29	0.986337	0
862	Q8MQY6	29	0.985503	0
863	Q8IGK2	29	0.961313	1
864	Q02748	29	0.973718	0
865	P07764	29	0.961054	0
866	B7Z0D3	29	0.903201	0
867	P61209	29	0.870836	0
868	Q9VZL6	29	0.845556	0
869	P07487	29	0.826741	0
870	Q86P66	29	0.802941	0
871	M9PFH7	30	0.999997	1
872	Q9W376	30	0.999569	1
873	NO_ID_2	30	0.999839	1
874	O02194	30	0.999999	1
875	P91938	30	0.999999	1
876	P20477	30	0.999266	0
877	Q9W227	30	0.999977	1
878	NO_ID_8	30	0.999998	1
879	Q7K112	30	0.999944	1
880	Q9W4K0	30	0.99931	1
881	O97102	30	0.998453	1
882	A1ZAX1	30	0.999947	1
883	Q9VDD7	30	0.999833	1
884	M9PFY2	30	0.999946	1
885	P11046	30	0.999963	1
886	Q8IH82	30	0.999147	1
887	Q99323	30	0.992027	0
888	Q7K1W4	30	0.99732	1
889	Q9VKI8	30	0.990979	0
890	Q9VGS2	30	0.978259	0
891	Q86BM5	30	0.994046	0
892	Q8MQY6	30	0.987044	0
893	Q8IGK2	30	0.968774	1
894	Q02748	30	0.962107	0
895	P07764	30	0.974309	0
896	B7Z0D3	30	0.889536	0
897	P61209	30	0.855981	0
898	Q9VZL6	30	0.815408	0
899	P07487	30	0.795969	0
900	Q86P66	30	0.796513	0
901	M9PFH7	31	0.999988	1
902	Q9W376	31	0.998932	1
903	NO_ID_2	31	0.999996	1
904	O02194	31	0.998082	1
905	P91938	31	0.999275	1
906	P20477	31	0.995955	0
907	Q9W227	31	0.999981	1
908	NO_ID_8	31	0.999998	1
909	Q7K112	31	0.999984	1
910	Q9W4K0	31	0.999482	1
911	O97102	31	1	1
912	A1ZAX1	31	0.99997	1
913	Q9VDD7	31	0.998595	1
914	M9PFY2	31	0.999754	1
915	P11046	31	0.998839	1
916	Q8IH82	31	0.999935	1
917	Q99323	31	0.998564	0
918	Q7K1W4	31	0.995651	1
919	Q9VKI8	31	0.992546	0
920	Q9VGS2	31	0.995583	0
921	Q86BM5	31	0.993849	0
922	Q8MQY6	31	0.989138	0
923	Q8IGK2	31	0.965749	1
924	Q02748	31	0.965658	0
925	P07764	31	0.962038	0
926	B7Z0D3	31	0.91159	0
927	P61209	31	0.866984	0
928	Q9VZL6	31	0.825896	0
929	P07487	31	0.798803	0
930	Q86P66	31	0.806187	0
931	M9PFH7	32	0.9999	1
932	Q9W376	32	1	1
933	NO_ID_2	32	0.996111	1
934	O02194	32	0.999985	1
935	P91938	32	0.998711	1
936	P20477	32	0.998313	0
937	Q9W227	32	0.999999	1
938	NO_ID_8	32	0.999858	1
939	Q7K112	32	0.999923	1
940	Q9W4K0	32	0.998991	1
941	O97102	32	0.999074	1
942	A1ZAX1	32	0.999948	1
943	Q9VDD7	32	0.999963	1
944	M9PFY2	32	0.998447	1
945	P11046	32	0.999653	1
946	Q8IH82	32	0.999574	1
947	Q99323	32	0.997481	0
948	Q7K1W4	32	0.994457	1
949	Q9VKI8	32	0.987985	0
950	Q9VGS2	32	0.986635	0
951	Q86BM5	32	0.990221	0
952	Q8MQY6	32	0.992131	0
953	Q8IGK2	32	0.957219	1
954	Q02748	32	0.964402	0
955	P07764	32	0.957743	0
956	B7Z0D3	32	0.914301	0
957	P61209	32	0.852274	0
958	Q9VZL6	32	0.848201	0
959	P07487	32	0.79553	0
960	Q86P66	32	0.799154	0
961	M9PFH7	33	0.999197	1
962	Q9W376	33	0.999856	1
963	NO_ID_2	33	0.99927	1
964	O02194	33	0.99998	1
965	P91938	33	0.999638	1
966	P20477	33	0.999975	0
967	Q9W227	33	0.999577	1
968	NO_ID_8	33	0.999883	1
969	Q7K112	33	0.999835	1
970	Q9W4K0	33	0.998451	1
971	O97102	33	0.999995	1
972	A1ZAX1	33	0.999985	1
973	Q9VDD7	33	0.999552	1
974	M9PFY2	33	0.999875	1
975	P11046	33	0.999506	1
976	Q8IH82	33	0.99988	1
977	Q99323	33	0.994436	0
978	Q7K1W4	33	0.996379	1
979	Q9VKI8	33	0.995039	0
980	Q9VGS2	33	0.992603	0
981	Q86BM5	33	0.992263	0
982	Q8MQY6	33	0.987087	0
983	Q8IGK2	33	0.974171	1
984	Q02748	33	0.962379	0
985	P07764	33	0.961527	0
986	B7Z0D3	33	0.911976	0
987	P61209	33	0.846096	0
988	Q9VZL6	33	0.820491	0
989	P07487	33	0.819265	0
990	Q86P66	33	0.78989	0
991	M9PFH7	34	0.998791	1
992	Q9W376	34	0.999773	1
993	NO_ID_2	34	0.999809	1
994	O02194	34	0.999711	1
995	P91938	34	0.999512	1
996	P20477	34	0.998366	0
997	Q9W227	34	0.99997	1
998	NO_ID_8	34	0.999861	1
999	Q7K112	34	0.999996	1
1000	Q9W4K0	34	0.999419	1
1001	O97102	34	0.999823	1
1002	A1ZAX1	34	0.999609	1
1003	Q9VDD7	34	0.998627	1
1004	M9PFY2	34	0.999991	1
1005	P11046	34	0.999061	1
1006	Q8IH82	34	0.998173	1
1007	Q99323	34	0.997451	0
1008	Q7K1W4	34	0.992399	1
1009	Q9VKI8	34	0.995179	0
1010	Q9VGS2	34	0.976277	0
1011	Q86BM5	34	0.98863	0
1012	Q8MQY6	34	0.983422	0
1013	Q8IGK2	34	0.973754	1
1014	Q02748	34	0.956919	0
1015	P07764	34	0.968121	0
1016	B7Z0D3	34	0.892464	0
1017	P61209	34	0.841451	0
1018	Q9VZL6	34	0.844254	0
1019	P07487	34	0.788509	0
1020	Q86P66	34	0.800925	0
1021	M9PFH7	35	0.999867	1
1022	Q9W376	35	0.99806	1
1023	NO_ID_2	35	1	1
1024	O02194	35	0.999862	1
1025	P91938	35	0.999689	1
1026	P20477	35	0.999988	0
1027	Q9W227	35	0.999704	1
1028	NO_ID_8	35	0.999804	1
1029	Q7K112	35	0.999746	1
1030	Q9W4K0	35	0.996627	1
1031	O97102	35	0.999948	1
1032	A1ZAX1	35	0.999922	1
1033	Q9VDD7	35	0.999984	1
1034	M9PFY2	35	0.999637	1
1035	P11046	35	0.999669	1
1036	Q8IH82	35	0.999627	1
1037	Q99323	35	0.995091	0
1038	Q7K1W4	35	0.995823	1
1039	Q9VKI8	35	0.990703	0
1040	Q9VGS2	35	0.989162	0
1041	Q86BM5	35	0.985465	0
1042	Q8MQY6	35	0.984283	0
1043	Q8IGK2	35	0.968698	1
1044	Q02748	35	0.969953	0
1045	P07764	35	0.957306	0
1046	B7Z0D3	35	0.877648	0
1047	P61209	35	0.860934	0
1048	Q9VZL6	35	0.797903	0
1049	P07487	35	0.785706	0
1050	Q86P66	35	0.786153	0
1051	M9PFH7	36	0.999978	1
1052	Q9W376	36	0.999957	1
1053	NO_ID_2	36	0.999841	1
1054	O02194	36	0.999816	1
1055	P91938	36	0.997514	1
1056	P20477	36	0.999143	0
1057	Q9W227	36	0.998871	1
1058	NO_ID_8	36	0.999793	1
1059	Q7K112	36	0.999858	1
1060	Q9W4K0	36	0.999675	1
1061	O97102	36	1	1
1062	A1ZAX1	36	0.999341	1
1063	Q9VDD7	36	0.995968	1
1064	M9PFY2	36	0.999775	1
1065	P11046	36	0.996822	1
1066	Q8IH82	36	0.999903	1
1067	Q99323	36	0.99721	0
1068	Q7K1W4	36	0.991889	1
1069	Q9VKI8	36	0.990145	0
1070	Q9VGS2	36	0.99196	0
1071	Q86BM5	36	0.992028	0
1072	Q8MQY6	36	0.984804	0
1073	Q8IGK2	36	0.964466	1
1074	Q02748	36	0.953937	0
1075	P07764	36	0.953967	0
1076	B7Z0D3	36	0.920745	0
1077	P61209	36	0.873018	0
1078	Q9VZL6	36	0.82847	0
1079	P07487	36	0.813281	0
1080	Q86P66	36	0.810696	0
1081	M9PFH7	37	0.999574	1
1082	Q9W376	37	0.999703	1
1083	NO_ID_2	37	0.997551	1
1084	O02194	37	0.998391	1
1085	P91938	37	0.999937	1
1086	P20477	37	0.997329	0
1087	Q9W227	37	0.999442	1
1088	NO_ID_8	37	0.999887	1
1089	Q7K112	37	0.999375	1
1090	Q9W4K0	37	0.996887	1
1091	O97102	37	0.997742	1
1092	A1ZAX1	37	1	1
1093	Q9VDD7	37	0.999506	1
1094	M9PFY2	37	0.998359	1
1095	P11046	37	0.99915	1
1096	Q8IH82	37	0.999737	1
1097	Q99323	37	0.996091	0
1098	Q7K1W4	37	0.995604	1
1099	Q9VKI8	37	0.995474	0
1100	Q9VGS2	37	0.996101	0
1101	Q86BM5	37	0.988883	0
1102	Q8MQY6	37	0.988313	0
1103	Q8IGK2	37	0.970375	1
1104	Q02748	37	0.956268	0
1105	P07764	37	0.96408	0
1106	B7Z0D3	37	0.906942	0
1107	P61209	37	0.829767	0
1108	Q9VZL6	37	0.832488	0
1109	P07487	37	0.772754	0
1110	Q86P66	37	0.804056	0
1111	M9PFH7	38	0.999759	1
1112	Q9W376	38	0.998782	1
1113	NO_ID_2	38	0.999755	1
1114	O02194	38	0.999987	1
1115	P91938	38	0.999109	1
1116	P20477	38	0.998739	0
1117	Q9W227	38	0.999243	1
1118	NO_ID_8	38	0.999936	1
1119	Q7K112	38	0.999995	1
1120	Q9W4K0	38	0.999413	1
1121	O97102	38	0.999883	1
1122	A1ZAX1	38	0.999862	1
1123	Q9VDD7	38	0.999999	1
1124	M9PFY2	38	0.999923	1
1125	P11046	38	0.996427	1
1126	Q8IH82	38	0.999535	1
1127	Q99323	38	0.994097	0
1128	Q7K1W4	38	0.998527	1
1129	Q9VKI8	38	0.992022	0
1130	Q9VGS2	38	0.987549	0
1131	Q86BM5	38	0.988567	0
1132	Q8MQY6	38	0.987204	0
1133	Q8IGK2	38	0.961194	1
1134	Q02748	38	0.955208	0
1135	P07764	38	0.974601	0
1136	B7Z0D3	38	0.908934	0
1137	P61209	38	0.847013	0
1138	Q9VZL6	38	0.851914	0
1139	P07487	38	0.782372	0
1140	Q86P66	38	0.801048	0
1141	M9PFH7	39	0.999883	1
1142	Q9W376	39	0.998551	1
1143	NO_ID_2	39	0.999279	1
1144	O02194	39	0.999507	1
1145	P91938	39	0.997701	1
1146	P20477	39	0.99711	0
1147	Q9W227	39	0.999999	1
1148	NO_ID_8	39	0.99996	1
1149	Q7K112	39	0.998925	1
1150	Q9W4K0	39	0.998792	1
1151	O97102	39	0.999476	1
1152	A1ZAX1	39	0.999042	1
1153	Q9VDD7	39	0.999536	1
1154	M9PFY2	39	0.999873	1
1155	P11046	39	0.999968	1
1156	Q8IH82	39	0.999648	1
1157	Q99323	39	0.995834	0
1158	Q7K1W4	39	0.98934	1
1159	Q9VKI8	39	0.991108	0
1160	Q9VGS2	39	0.990802	0
1161	Q86BM5	39	0.99252	0
1162	Q8MQY6	39	0.99015	0
1163	Q8IGK2	39	0.974941	1
1164	Q02748	39	0.969427	0
1165	P07764	39	0.97601	0
1166	B7Z0D3	39	0.909355	0
1167	P61209	39	0.837446	0
1168	Q9VZL6	39	0.816755	0
1169	P07487	39	0.82525	0
1170	Q86P66	39	0.797023	0
1171	M9PFH7	40	0.999994	1
1172	Q9W376	40	0.999107	1
1173	NO_ID_2	40	0.999823	1
1174	O02194	40	0.999897	1
1175	P91938	40	0.999031	1
1176	P20477	40	0.999977	0
1177	Q9W227	40	0.999981	1
1178	NO_ID_8	40	0.999246	1
1179	Q7K112	40	0.999947	1
1180	Q9W4K0	40	0.999976	1
1181	O97102	40	0.999289	1
1182	A1ZAX1	40	0.999972	1
1183	Q9VDD7	40	0.999716	1
1184	M9PFY2	40	0.999983	1
1185	P11046	40	0.997558	1
1186	Q8IH82	40	0.999695	1
1187	Q99323	40	0.996776	0
1188	Q7K1W4	40	0.998126	1
1189	Q9VKI8	40	0.985221	0
1190	Q9VGS2	40	0.993542	0
1191	Q86BM5	40	0.978514	0
1192	Q8MQY6	40	0.985794	0
1193	Q8IGK2	40	0.970405	1
1194	Q02748	40	0.961033	0
1195	P07764	40	0.963223	0
1196	B7Z0D3	40	0.918668	0
1197	P61209	40	0.862971	0
1198	Q9VZL6	40	0.812835	0
1199	P07487	40	0.820458	0
1200	Q86P66	40	0.816617	0
1201	M9PFH7	41	0.997617	1
1202	Q9W376	41	0.999388	1
1203	NO_ID_2	41	0.999995	1
1204	O02194	41	0.999998	1
1205	P91938	41	0.999999	1
1206	P20477	41	0.999722	0
1207	Q9W227	41	0.998998	1
1208	NO_ID_8	41	0.999942	1
1209	Q7K112	41	0.999248	1
1210	Q9W4K0	41	0.998331	1
1211	O97102	41	0.999973	1
1212	A1ZAX1	41	0.999756	1
1213	Q9VDD7	41	0.999846	1
1214	M9PFY2	41	0.999389	1
1215	P11046	41	0.999214	1
1216	Q8IH82	41	0.999949	1
1217	Q99323	41	0.99796	0
1218	Q7K1W4	41	0.99713	1
1219	Q9VKI8	41	0.993284	0
1220	Q9VGS2	41	0.987815	0
1221	Q86BM5	41	0.986628	0
1222	Q8MQY6	41	0.976402	0
1223	Q8IGK2	41	0.964866	1
1224	Q02748	41	0.956802	0
1225	P07764	41	0.965354	0
1226	B7Z0D3	41	0.907564	0
1227	P61209	41	0.857375	0
1228	Q9VZL6	41	0.82211	0
1229	P07487	41	0.818769	0
1230	Q86P66	41	0.827789	0
1231	M9PFH7	42	0.999915	1
1232	Q9W376	42	0.999979	1
1233	NO_ID_2	42	0.99836	1
1234	O02194	42	0.999999	1
1235	P91938	42	0.998165	1
1236	P20477	42	0.998084	0
1237	Q9W227	42	0.998164	1
1238	NO_ID_8	42	0.999998	1
1239	Q7K112	42	0.99933	1
1240	Q9W4K0	42	0.999557	1
1241	O97102	42	0.998722	1
1242	A1ZAX1	42	0.99995	1
1243	Q9VDD7	42	0.999983	1
1244	M9PFY2	42	0.999835	1
1245	P11046	42	0.99958	1
1246	Q8IH82	42	0.997696	1
1247	Q99323	42	0.997514	0
1248	Q7K1W4	42	0.995173	1
1249	Q9VKI8	42	0.990365	0
1250	Q9VGS2	42	0.99161	0
1251	Q86BM5	42	0.989151	0
1252	Q8MQY6	42	0.983072	0
1253	Q8IGK2	42	0.978246	1
1254	Q02748	42	0.963236	0
1255	P07764	42	0.958964	0
1256	B7Z0D3	42	0.896455	0
1257	P61209	42	0.854599	0
1258	Q9VZL6	42	0.825192	0
1259	P07487	42	0.805565	0
1260	Q86P66	42	0.814437	0
1261	M9PFH7	43	0.999952	1
1262	Q9W376	43	0.999888	1
1263	NO_ID_2	43	0.999754	1
1264	O02194	43	0.997468	1
1265	P91938	43	0.997505	1
1266	P20477	43	0.999404	0
1267	Q9W227	43	0.999834	1
1268	NO_ID_8	43	0.99941	1
1269	Q7K112	43	0.999961	1
1270	Q9W4K0	43	1	1
1271	O97102	43	0.998824	1
1272	A1ZAX1	43	0.999714	1
1273	Q9VDD7	43	0.999929	1
1274	M9PFY2	43	0.999922	1
1275	P11046	43	0.999969	1
1276	Q8IH82	43	0.999974	1
1277	Q99323	43	0.994658	0
1278	Q7K1W4	43	0.99873	1
1279	Q9VKI8	43	0.993485	0
1280	Q9VGS2	43	0.995748	0
1281	Q86BM5	43	0.987527	0
1282	Q8MQY6	43	0.987615	0
1283	Q8IGK2	43	0.963318	1
1284	Q02748	43	0.960548	0
1285	P07764	43	0.958647	0
1286	B7Z0D3	43	0.908255	0
1287	P61209	43	0.809009	0
1288	Q9VZL6	43	0.810016	0
1289	P07487	43	0.814575	0
1290	Q86P66	43	0.792023	0
1291	M9PFH7	44	0.999933	1
1292	Q9W376	44	0.997658	1
1293	NO_ID_2	44	0.999172	1
1294	O02194	44	0.998519	1
1295	P91938	44	0.999401	1
1296	P20477	44	0.999928	0
1297	Q9W227	44	0.999954	1
1298	NO_ID_8	44	0.999947	1
1299	Q7K112	44	0.999999	1
1300	Q9W4K0	44	0.999203	1
1301	O97102	44	0.999962	1
1302	A1ZAX1	44	0.999827	1
1303	Q9VDD7	44	0.999229	1
1304	M9PFY2	44	0.999118	1
1305	P11046	44	0.999472	1
1306	Q8IH82	44	0.998744	1
1307	Q99323	44	0.997508	0
1308	Q7K1W4	44	0.99426	1
1309	Q9VKI8	44	0.993023	0
1310	Q9VGS2	44	0.987853	0
1311	Q86BM5	44	0.989398	0
1312	Q8MQY6	44	0.977814	0
1313	Q8IGK2	44	0.971415	1
1314	Q02748	44	0.970938	0
1315	P07764	44	0.957713	0
1316	B7Z0D3	44	0.911138	0
1317	P61209	44	0.841433	0
1318	Q9VZL6	44	0.831882	0
1319	P07487	44	0.800475	0
1320	Q86P66	44	0.784362	0
1321	M9PFH7	45	0.99785	1
1322	Q9W376	45	0.999992	1
1323	NO_ID_2	45	0.999236	1
1324	O02194	45	0.999983	1
1325	P91938	45	0.999655	1
1326	P20477	45	1	0
1327	Q9W227	45	0.999314	1
1328	NO_ID_8	45	0.998962	1
1329	Q7K112	45	0.999533	1
1330	Q9W4K0	45	0.99999	1
1331	O97102	45	0.99983	1
1332	A1ZAX1	45	0.999724	1
1333	Q9VDD7	45	0.999969	1
1334	M9PFY2	45	0.999993	1
1335	P11046	45	0.999803	1
1336	Q8IH82	45	0.999998	1
1337	Q99323	45	0.998122	0
1338	Q7K1W4	45	0.99336	1
1339	Q9VKI8	45	0.991438	0
1340	Q9VGS2	45	0.991702	0
1341	Q86BM5	45	0.991374	0
1342	Q8MQY6	45	0.988865	0
1343	Q8IGK2	45	0.970407	1
1344	Q02748	45	0.966113	0
1345	P07764	45	0.949423	0
1346	B7Z0D3	45	0.898859	0
1347	P61209	45	0.854306	0
1348	Q9VZL6	45	0.826185	0
1349	P07487	45	0.812802	0
1350	Q86P66	45	0.801741	0
1351	M9PFH7	46	0.999511	1
1352	Q9W376	46	1	1
1353	NO_ID_2	46	0.999479	1
1354	O02194	46	0.999973	1
1355	P91938	46	0.998866	1
1356	P20477	46	0.998298	0
1357	Q9W227	46	0.999005	1
1358	NO_ID_8	46	0.999742	1
1359	Q7K112	46	0.998935	1
1360	Q9W4K0	46	0.999698	1
1361	O97102	46	0.999277	1
1362	A1ZAX1	46	0.998945	1
1363	Q9VDD7	46	0.998944	1
1364	M9PFY2	46	0.99991	1
1365	P11046	46	0.999946	1
1366	Q8IH82	46	0.999582	1
1367	Q99323	46	0.997661	0
1368	Q7K1W4	46	0.995059	1
1369	Q9VKI8	46	0.99301	0
1370	Q9VGS2	46	0.992539	0
1371	Q86BM5	46	0.99197	0
1372	Q8MQY6	46	0.985885	0
1373	Q8IGK2	46	0.959699	1
1374	Q02748	46	0.959642	0
1375	P07764	46	0.959352	0
1376	B7Z0D3	46	0.88739	0
1377	P61209	46	0.821283	0
1378	Q9VZL6	46	0.83315	0
1379	P07487	46	0.805357	0
1380	Q86P66	46	0.795987	0
1381	M9PFH7	47	0.999928	1
1382	Q9W376	47	0.999594	1
1383	NO_ID_2	47	0.999406	1
1384	O02194	47	0.999244	1
1385	P91938	47	0.996555	1
1386	P20477	47	0.998844	0
1387	Q9W227	47	0.999628	1
1388	NO_ID_8	47	0.999223	1
1389	Q7K112	47	0.999368	1
1390	Q9W4K0	47	0.999983	1
1391	O97102	47	0.999347	1
1392	A1ZAX1	47	0.999929	1
1393	Q9VDD7	47	0.999897	1
1394	M9PFY2	47	0.999549	1
1395	P11046	47	0.999879	1
1396	Q8IH82	47	0.999947	1
1397	Q99323	47	0.989424	0
1398	Q7K1W4	47	0.99382	1
1399	Q9VKI8	47	0.987493	0
1400	Q9VGS2	47	0.989081	0
1401	Q86BM5	47	0.991254	0
1402	Q8MQY6	47	0.986548	0
1403	Q8IGK2	47	0.969499	1
1404	Q02748	47	0.96621	0
1405	P07764	47	0.953083	0
1406	B7Z0D3	47	0.891887	0
1407	P61209	47	0.839851	0
1408	Q9VZL6	47	0.816745	0
1409	P07487	47	0.822193	0
1410	Q86P66	47	0.810272	0
1411	M9PFH7	48	0.999965	1
1412	Q9W376	48	0.999825	1
1413	NO_ID_2	48	0.999357	1
1414	O02194	48	0.999909	1
1415	P91938	48	0.99968	1
1416	P20477	48	0.999837	0
1417	Q9W227	48	0.996768	1
1418	NO_ID_8	48	0.997602	1
1419	Q7K112	48	0.999677	1
1420	Q9W4K0	48	0.999963	1
1421	O97102	48	0.999757	1
1422	A1ZAX1	48	0.999861	1
1423	Q9VDD7	48	0.999279	1
1424	M9PFY2	48	0.999822	1
1425	P11046	48	0.999979	1
1426	Q8IH82	48	0.997466	1
1427	Q99323	48	0.997112	0
1428	Q7K1W4	48	0.991006	1
1429	Q9VKI8	48	0.992591	0
1430	Q9VGS2	48	0.994909	0
1431	Q86BM5	48	0.994425	0
1432	Q8MQY6	48	0.989812	0
1433	Q8IGK2	48	0.962398	1
1434	Q02748	48	0.963805	0
1435	P07764	48	0.9623	0
1436	B7Z0D3	48	0.906748	0
1437	P61209	48	0.848077	0
1438	Q9VZL6	48	0.832921	0
1439	P07487	48	0.805746	0
1440	Q86P66	48	0.808215	0
1441	M9PFH7	49	0.999936	1
1442	Q9W376	49	0.99762	1
1443	NO_ID_2	49	0.999387	1
1444	O02194	49	0.999952	1
1445	P91938	49	0.999939	1
1446	P20477	49	0.999297	0
1447	Q9W227	49	0.998669	1
1448	NO_ID_8	49	0.999492	1
1449	Q7K112	49	0.999971	1
1450	Q9W4K0	49	0.999994	1
1451	O97102	49	0.999989	1
1452	A1ZAX1	49	0.99879	1
1453	Q9VDD7	49	0.999833	1
1454	M9PFY2	49	0.999986	1
1455	P11046	49	0.997638	1
1456	Q8IH82	49	0.999574	1
1457	Q99323	49	0.995134	0
1458	Q7K1W4	49	0.996298	1
1459	Q9VKI8	49	0.985674	0
1460	Q9VGS2	49	0.99033	0
1461	Q86BM5	49	0.98884	0
1462	Q8MQY6	49	0.991763	0
1463	Q8IGK2	49	0.972908	1
1464	Q02748	49	0.969317	0
1465	P07764	49	0.956385	0
1466	B7Z0D3	49	0.913011	0
1467	P61209	49	0.845297	0
1468	Q9VZL6	49	0.828532	0
1469	P07487	49	0.820653	0
1470	Q86P66	49	0.791817	0
1471	M9PFH7	50	0.999598	1
1472	Q9W376	50	0.999847	1
1473	NO_ID_2	50	0.999163	1
1474	O02194	50	0.999832	1
1475	P91938	50	0.999989	1
1476	P20477	50	0.999975	0
1477	Q9W227	50	0.997821	1
1478	NO_ID_8	50	0.99935	1
1479	Q7K112	50	0.996576	1
1480	Q9W4K0	50	0.999948	1
1481	O97102	50	0.999991	1
1482	A1ZAX1	50	0.999855	1
1483	Q9VDD7	50	0.999849	1
1484	M9PFY2	50	0.999163	1
1485	P11046	50	0.998768	1
1486	Q8IH82	50	0.998741	1
1487	Q99323	50	0.994795	0
1488	Q7K1W4	50	0.992797	1
1489	Q9VKI8	50	0.994532	0
1490	Q9VGS2	50	0.9912	0
1491	Q86BM5	50	0.993875	0
1492	Q8MQY6	50	0.993343	0
1493	Q8IGK2	50	0.959035	1
1494	Q02748	50	0.974802	0
1495	P07764	50	0.966294	0
1496	B7Z0D3	50	0.892753	0
1497	P61209	50	0.82788	0
1498	Q9VZL6	50	0.825273	0
1499	P07487	50	0.779494	0
1500	Q86P66	50	0.790663	0
1501	M9PFH7	51	0.997561	1
1502	Q9W376	51	0.999996	1
1503	NO_ID_2	51	0.999321	1
1504	O02194	51	0.999687	1
1505	P91938	51	0.999887	1
1506	P20477	51	0.99999	0
1507	Q9W227	51	0.999895	1
1508	NO_ID_8	51	0.99996	1
1509	Q7K112	51	0.99999	1
1510	Q9W4K0	51	0.999763	1
1511	O97102	51	0.999638	1
1512	A1ZAX1	51	0.999991	1
1513	Q9VDD7	51	0.999699	1
1514	M9PFY2	51	0.999094	1
1515	P11046	51	0.999892	1
1516	Q8IH82	51	0.998416	1
1517	Q99323	51	0.996125	0
1518	Q7K1W4	51	0.997145	1
1519	Q9VKI8	51	0.991358	0
1520	Q9VGS2	51	0.992107	0
1521	Q86BM5	51	0.988404	0
1522	Q8MQY6	51	0.984242	0
1523	Q8IGK2	51	0.968979	1
1524	Q02748	51	0.957135	0
1525	P07764	51	0.96696	0
1526	B7Z0D3	51	0.906768	0
1527	P61209	51	0.83002	0
1528	Q9VZL6	51	0.811401	0
1529	P07487	51	0.837358	0
1530	Q86P66	51	0.799457	0
1531	M9PFH7	52	0.997545	1
1532	Q9W376	52	0.999377	1
1533	NO_ID_2	52	0.999955	1
1534	O02194	52	0.999526	1
1535	P91938	52	0.999996	1
1536	P20477	52	0.999688	0
1537	Q9W227	52	0.999789	1
1538	NO_ID_8	52	0.999942	1
1539	Q7K112	52	0.999808	1
1540	Q9W4K0	52	0.999972	1
1541	O97102	52	0.999791	1
1542	A1ZAX1	52	0.997937	1
1543	Q9VDD7	52	0.998876	1
1544	M9PFY2	52	0.999785	1
1545	P11046	52	0.999932	1
1546	Q8IH82	52	0.999882	1
1547	Q99323	52	0.995357	0
1548	Q7K1W4	52	0.987411	1
1549	Q9VKI8	52	0.992424	0
1550	Q9VGS2	52	0.988208	0
1551	Q86BM5	52	0.99312	0
1552	Q8MQY6	52	0.987958	0
1553	Q8IGK2	52	0.955773	1
1554	Q02748	52	0.958499	0
1555	P07764	52	0.967741	0
1556	B7Z0D3	52	0.897029	0
1557	P61209	52	0.85001	0
1558	Q9VZL6	52	0.829235	0
1559	P07487	52	0.810101	0
1560	Q86P66	52	0.783708	0
1561	M9PFH7	53	0.999979	1
1562	Q9W376	53	0.999934	1
1563	NO_ID_2	53	0.999979	1
1564	O02194	53	0.999967	1
1565	P91938	53	0.998746	1
1566	P20477	53	0.998443	0
1567	Q9W227	53	0.99861	1
1568	NO_ID_8	53	0.998635	1
1569	Q7K112	53	0.999997	1
1570	Q9W4K0	53	0.99998	1
1571	O97102	53	0.999979	1
1572	A1ZAX1	53	0.999354	1
1573	Q9VDD7	53	0.998909	1
1574	M9PFY2	53	0.999561	1
1575	P11046	53	0.999987	1
1576	Q8IH82	53	0.999729	1
1577	Q99323	53	0.992258	0
1578	Q7K1W4	53	0.996305	1
1579	Q9VKI8	53	0.98456	0
1580	Q9VGS2	53	0.993788	0
1581	Q86BM5	53	0.993748	0
1582	Q8MQY6	53	0.985191	0
1583	Q8IGK2	53	0.975042	1
1584	Q02748	53	0.972281	0
1585	P07764	53	0.964243	0
1586	B7Z0D3	53	0.907336	0
1587	P61209	53	0.837349	0
1588	Q9VZL6	53	0.832067	0
1589	P07487	53	0.81412	0
1590	Q86P66	53	0.809971	0
1591	M9PFH7	54	0.999919	1
1592	Q9W376	54	0.998878	1
1593	NO_ID_2	54	0.999808	1
1594	O02194	54	0.999884	1
1595	P91938	54	0.99999	1
1596	P20477	54	0.998893	0
1597	Q9W227	54	0.999858	1
1598	NO_ID_8	54	0.998483	1
1599	Q7K112	54	0.998164	1
1600	Q9W4K0	54	0.999027	1
1601	O97102	54	0.999933	1
1602	A1ZAX1	54	0.999849	1
1603	Q9VDD7	54	0.999517	1
1604	M9PFY2	54	1	1
1605	P11046	54	0.999949	1
1606	Q8IH82	54	0.99981	1
1607	Q99323	54	0.993582	0
1608	Q7K1W4	54	0.993164	1
1609	Q9VKI8	54	0.994722	0
1610	Q9VGS2	54	0.988915	0
1611	Q86BM5	54	0.993502	0
1612	Q8MQY6	54	0.98835	0
1613	Q8IGK2	54	0.967786	1
1614	Q02748	54	0.972051	0
1615	P07764	54	0.971524	0
1616	B7Z0D3	54	0.893749	0
1617	P61209	54	0.83011	0
1618	Q9VZL6	54	0.839456	0
1619	P07487	54	0.828798	0
1620	Q86P66	54	0.817548	0
1621	M9PFH7	55	0.999996	1
1622	Q9W376	55	0.999472	1
1623	NO_ID_2	55	0.997651	1
1624	O02194	55	0.999995	1
1625	P91938	55	0.998721	1
1626	P20477	55	0.999994	0
1627	Q9W227	55	0.999052	1
1628	NO_ID_8	55	0.999975	1
1629	Q7K112	55	0.999831	1
1630	Q9W4K0	55	0.999084	1
1631	O97102	55	0.999694	1
1632	A1ZAX1	55	0.999143	1
1633	Q9VDD7	55	0.999863	1
1634	M9PFY2	55	0.999993	1
1635	P11046	55	0.99997	1
1636	Q8IH82	55	0.999979	1
1637	Q99323	55	0.997016	0
1638	Q7K1W4	55	0.996471	1
1639	Q9VKI8	55	0.993986	0
1640	Q9VGS2	55	0.986997	0
1641	Q86BM5	55	0.980031	0
1642	Q8MQY6	55	0.990553	0
1643	Q8IGK2	55	0.963729	1
1644	Q02748	55	0.964198	0
1645	P07764	55	0.956134	0
1646	B7Z0D3	55	0.904796	0
1647	P61209	55	0.875948	0
1648	Q9VZL6	55	0.811594	0
1649	P07487	55	0.820177	0
1650	Q86P66	55	0.782861	0
1651	M9PFH7	56	0.999296	1
1652	Q9W376	56	0.999784	1
1653	NO_ID_2	56	0.999744	1
1654	O02194	56	0.999729	1
1655	P91938	56	0.999945	1
1656	P20477	56	0.999747	0
1657	Q9W227	56	0.999522	1
1658	NO_ID_8	56	0.999556	1
1659	Q7K112	56	0.999878	1
1660	Q9W4K0	56	0.999978	1
1661	O97102	56	0.999998	1
1662	A1ZAX1	56	0.999953	1
1663	Q9VDD7	56	0.999899	1
1664	M9PFY2	56	0.999979	1
1665	P11046	56	1	1
1666	Q8IH82	56	0.999983	1
1667	Q99323	56	0.998858	0
1668	Q7K1W4	56	0.995929	1
1669	Q9VKI8	56	0.990592	0
1670	Q9VGS2	56	0.994863	0
1671	Q86BM5	56	0.992085	0
1672	Q8MQY6	56	0.981365	0
1673	Q8IGK2	56	0.967876	1
1674	Q02748	56	0.963655	0
1675	P07764	56	0.969778	0
1676	B7Z0D3	56	0.901609	0
1677	P61209	56	0.841003	0
1678	Q9VZL6	56	0.835315	0
1679	P07487	56	0.818565	0
1680	Q86P66	56	0.799651	0
1681	M9PFH7	57	0.999109	1
1682	Q9W376	57	0.997883	1
1683	NO_ID_2	57	0.999973	1
1684	O02194	57	0.999184	1
1685	P91938	57	0.999913	1
1686	P20477	57	0.995352	0
1687	Q9W227	57	0.998992	1
1688	NO_ID_8	57	0.996608	1
1689	Q7K112	57	0.999727	1
1690	Q9W4K0	57	0.999998	1
1691	O97102	57	0.999993	1
1692	A1ZAX1	57	0.999515	1
1693	Q9VDD7	57	0.999986	1
1694	M9PFY2	57	0.999863	1
1695	P11046	57	0.999998	1
1696	Q8IH82	57	0.999773	1
1697	Q99323	57	0.997536	0
1698	Q7K1W4	57	0.988691	1
1699	Q9VKI8	57	0.990039	0
1700	Q9VGS2	57	0.990378	0
1701	Q86BM5	57	0.992695	0
1702	Q8MQY6	57	0.991575	0
1703	Q8IGK2	57	0.963623	1
1704	Q02748	57	0.965151	0
1705	P07764	57	0.956646	0
1706	B7Z0D3	57	0.899576	0
1707	P61209	57	0.842401	0
1708	Q9VZL6	57	0.819485	0
1709	P07487	57	0.838785	0
1710	Q86P66	57	0.797727	0
1711	M9PFH7	58	0.999039	1
1712	Q9W376	58	0.999986	1
1713	NO_ID_2	58	0.999029	1
1714	O02194	58	0.996795	1
1715	P91938	58	1	1
1716	P20477	58	0.999136	0
1717	Q9W227	58	0.999782	1
1718	NO_ID_8	58	0.999943	1
1719	Q7K112	58	0.999913	1
1720	Q9W4K0	58	0.997464	1
1721	O97102	58	0.999838	1
1722	A1ZAX1	58	0.99894	1
1723	Q9VDD7	58	0.999692	1
1724	M9PFY2	58	0.999808	1
1725	P11046	58	0.999908	1
1726	Q8IH82	58	0.999772	1
1727	Q99323	58	0.997424	0
1728	Q7K1W4	58	0.995732	1
1729	Q9VKI8	58	0.98961	0
1730	Q9VGS2	58	0.987897	0
1731	Q86BM5	58	0.982185	0
1732	Q8MQY6	58	0.987036	0
1733	Q8IGK2	58	0.969054	1
1734	Q02748	58	0.969328	0
1735	P07764	58	0.967732	0
1736	B7Z0D3	58	0.924452	0
1737	P61209	58	0.835058	0
1738	Q9VZL6	58	0.830105	0
1739	P07487	58	0.829908	0
1740	Q86P66	58	0.801442	0
1741	M9PFH7	59	0.998383	1
1742	Q9W376	59	0.998984	1
1743	NO_ID_2	59	0.999659	1
1744	O02194	59	0.99932	1
1745	P91938	59	0.999947	1
1746	P20477	59	0.995218	0
1747	Q9W227	59	0.999974	1
1748	NO_ID_8	59	1	1
1749	Q7K112	59	0.999329	1
1750	Q9W4K0	59	0.99989	1
1751	O97102	59	0.999885	1
1752	A1ZAX1	59	0.99981	1
1753	Q9VDD7	59	0.997794	1
1754	M9PFY2	59	0.999362	1
1755	P11046	59	0.999905	1
1756	Q8IH82	59	0.99971	1
1757	Q99323	59	0.996277	0
1758	Q7K1W4	59	0.996325	1
1759	Q9VKI8	59	0.991313	0
1760	Q9VGS2	59	0.98574	0
1761	Q86BM5	59	0.994516	0
1762	Q8MQY6	59	0.985008	0
1763	Q8IGK2	59	0.964008	1
1764	Q02748	59	0.968247	0
1765	P07764	59	0.953493	0
1766	B7Z0D3	59	0.918451	0
1767	P61209	59	0.846871	0
1768	Q9VZL6	59	0.848285	0
1769	P07487	59	0.772225	0
1770	Q86P66	59	0.78669	0
1771	M9PFH7	60	0.999987	1
1772	Q9W376	60	0.998882	1
1773	NO_ID_2	60	0.997129	1
1774	O02194	60	0.999818	1
1775	P91938	60	0.999997	1
1776	P20477	60	0.999683	0
1777	Q9W227	60	0.99992	1
1778	NO_ID_8	60	0.999816	1
1779	Q7K112	60	0.999977	1
1780	Q9W4K0	60	0.999988	1
1781	O97102	60	0.99991	1
1782	A1ZAX1	60	0.99999	1
1783	Q9VDD7	60	0.999814	1
1784	M9PFY2	60	0.999465	1
1785	P11046	60	0.99928	1
1786	Q8IH82	60	0.999952	1
1787	Q99323	60	0.997501	0
1788	Q7K1W4	60	0.997141	1
1789	Q9VKI8	60	0.994157	0
1790	Q9VGS2	60	0.990029	0
1791	Q86BM5	60	0.984486	0
1792	Q8MQY6	60	0.97979	0
1793	Q8IGK2	60	0.967247	1
1794	Q02748	60	0.95416	0
1795	P07764	60	0.945504	0
1796	B7Z0D3	60	0.901483	0
1797	P61209	60	0.857318	0
1798	Q9VZL6	60	0.823967	0
1799	P07487	60	0.801869	0
1800	Q86P66	60	0.807934	0
1801	M9PFH7	61	0.999161	1
1802	Q9W376	61	0.999084	1
1803	NO_ID_2	61	0.997051	1
1804	O02194	61	0.998932	1
1805	P91938	61	0.999668	1
1806	P20477	61	0.999987	0
1807	Q9W227	61	0.999928	1
1808	NO_ID_8	61	0.998758	1
1809	Q7K112	61	0.999992	1
1810	Q9W4K0	61	0.999885	1
1811	O97102	61	0.999913	1
1812	A1ZAX1	61	0.999973	1
1813	Q9VDD7	61	0.998554	1
1814	M9PFY2	61	0.998982	1
1815	P11046	61	0.998107	1
1816	Q8IH82	61	0.999995	1
1817	Q99323	61	0.995401	0
1818	Q7K1W4	61	0.99363	1
1819	Q9VKI8	61	0.994849	0
1820	Q9VGS2	61	0.995014	0
1821	Q86BM5	61	0.984508	0
1822	Q8MQY6	61	0.984476	0
1823	Q8IGK2	61	0.963851	1
1824	Q02748	61	0.968242	0
1825	P07764	61	0.95497	0
1826	B7Z0D3	61	0.90203	0
1827	P61209	61	0.850083	0
1828	Q9VZL6	61	0.827429	0
1829	P07487	61	0.780723	0
1830	Q86P66	61	0.798612	0
1831	M9PFH7	62	0.998826	1
1832	Q9W376	62	0.99852	1
1833	NO_ID_2	62	0.99995	1
1834	O02194	62	0.999939	1
1835	P91938	62	0.999906	1
1836	P20477	62	0.999529	0
1837	Q9W227	62	0.999922	1
1838	NO_ID_8	62	0.999874	1
1839	Q7K112	62	0.999159	1
1840	Q9W4K0	62	0.999233	1
1841	O97102	62	0.998961	1
1842	A1ZAX1	62	0.99999	1
1843	Q9VDD7	62	0.999711	1
1844	M9PFY2	62	0.999199	1
1845	P11046	62	0.999048	1
1846	Q8IH82	62	0.999939	1
1847	Q99323	62	0.998308	0
1848	Q7K1W4	62	0.989786	1
1849	Q9VKI8	62	0.993291	0
1850	Q9VGS2	62	0.986749	0
1851	Q86BM5	62	0.99018	0
1852	Q8MQY6	62	0.987491	0
1853	Q8IGK2	62	0.973531	1
1854	Q02748	62	0.962674	0
1855	P07764	62	0.967973	0
1856	B7Z0D3	62	0.884769	0
1857	P61209	62	0.84777	0
1858	Q9VZL6	62	0.816869	0
1859	P07487	62	0.80699	0
1860	Q86P66	62	0.78822	0
1861	M9PFH7	63	0.999605	1
1862	Q9W376	63	0.998706	1
1863	NO_ID_2	63	0.998912	1
1864	O02194	63	0.998334	1
1865	P91938	63	0.999921	1
1866	P20477	63	0.99998	0
1867	Q9W227	63	0.999852	1
1868	NO_ID_8	63	0.9997	1
1869	Q7K112	63	0.998124	1
1870	Q9W4K0	63	0.999626	1
1871	O97102	63	0.999993	1
1872	A1ZAX1	63	0.999603	1
1873	Q9VDD7	63	0.999855	1
1874	M9PFY2	63	0.999947	1
1875	P11046	63	0.998978	1
1876	Q8IH82	63	0.99881	1
1877	Q99323	63	0.998969	0
1878	Q7K1W4	63	0.994343	1
1879	Q9VKI8	63	0.992943	0
1880	Q9VGS2	63	0.98361	0
1881	Q86BM5	63	0.990647	0
1882	Q8MQY6	63	0.98385	0
1883	Q8IGK2	63	0.963726	1
1884	Q02748	63	0.978925	0
1885	P07764	63	0.964332	0
1886	B7Z0D3	63	0.896469	0
1887	P61209	63	0.848174	0
1888	Q9VZL6	63	0.849594	0
1889	P07487	63	0.815534	0
1890	Q86P66	63	0.799547	0
1891	M9PFH7	64	0.999523	1
1892	Q9W376	64	0.999459	1
1893	NO_ID_2	64	0.999503	1
1894	O02194	64	0.999686	1
1895	P91938	64	0.999754	1
1896	P20477	64	0.999829	0
1897	Q9W227	64	0.998135	1
1898	NO_ID_8	64	0.999646	1
1899	Q7K112	64	0.999331	1
1900	Q9W4K0	64	0.998125	1
1901	O97102	64	0.999957	1
1902	A1ZAX1	64	0.998254	1
1903	Q9VDD7	64	0.999997	1
1904	M9PFY2	64	0.999991	1
1905	P11046	64	0.999244	1
1906	Q8IH82	64	0.99938	1
1907	Q99323	64	0.998769	0
1908	Q7K1W4	64	0.997663	1
1909	Q9VKI8	64	0.994247	0
1910	Q9VGS2	64	0.985149	0
1911	Q86BM5	64	0.991492	0
1912	Q8MQY6	64	0.981655	0
1913	Q8IGK2	64	0.97633	1
1914	Q02748	64	0.958045	0
1915	P07764	64	0.966185	0
1916	B7Z0D3	64	0.898128	0
1917	P61209	64	0.841746	0
1918	Q9VZL6	64	0.815913	0
1919	P07487	64	0.798366	0
1920	Q86P66	64	0.79891	0
1921	M9PFH7	65	0.999983	1
1922	Q9W376	65	0.999957	1
1923	NO_ID_2	65	0.998275	1
1924	O02194	65	0.999731	1
1925	P91938	65	0.999945	1
1926	P20477	65	0.999951	0
1927	Q9W227	65	0.999405	1
1928	NO_ID_8	65	0.999832	1
1929	Q7K112	65	0.999462	1
1930	Q9W4K0	65	0.999948	1
1931	O97102	65	0.999998	1
1932	A1ZAX1	65	0.999995	1
1933	Q9VDD7	65	0.997762	1
1934	M9PFY2	65	0.994756	1
1935	P11046	65	0.999924	1
1936	Q8IH82	65	0.999189	1
1937	Q99323	65	0.997692	0
1938	Q7K1W4	65	0.996179	1
1939	Q9VKI8	65	0.991782	0
1940	Q9VGS2	65	0.992709	0
1941	Q86BM5	65	0.990889	0
1942	Q8MQY6	65	0.977179	0
1943	Q8IGK2	65	0.966149	1
1944	Q02748	65	0.971394	0
1945	P07764	65	0.962866	0
1946	B7Z0D3	65	0.890812	0
1947	P61209	65	0.839488	0
1948	Q9VZL6	65	0.824526	0
1949	P07487	65	0.809598	0
1950	Q86P66	65	0.802648	0
1951	M9PFH7	66	0.999025	1
1952	Q9W376	66	0.999861	1
1953	NO_ID_2	66	0.999563	1
1954	O02194	66	0.999905	1
1955	P91938	66	0.998424	1
1956	P20477	66	0.999504	0
1957	Q9W227	66	0.99992	1
1958	NO_ID_8	66	0.998199	1
1959	Q7K112	66	0.999767	1
1960	Q9W4K0	66	0.999067	1
1961	O97102	66	0.999906	1
1962	A1ZAX1	66	0.999045	1
1963	Q9VDD7	66	0.999766	1
1964	M9PFY2	66	0.999464	1
1965	P11046	66	0.99816	1
1966	Q8IH82	66	0.998757	1
1967	Q99323	66	0.995641	0
1968	Q7K1W4	66	0.994329	1
1969	Q9VKI8	66	0.987333	0
1970	Q9VGS2	66	0.995572	0
1971	Q86BM5	66	0.992133	0
1972	Q8MQY6	66	0.98481	0
1973	Q8IGK2	66	0.958392	1
1974	Q02748	66	0.971769	0
1975	P07764	66	0.948969	0
1976	B7Z0D3	66	0.893012	0
1977	P61209	66	0.843941	0
1978	Q9VZL6	66	0.831132	0
1979	P07487	66	0.800907	0
1980	Q86P66	66	0.784949	0
1981	M9PFH7	67	0.999561	1
1982	Q9W376	67	0.999907	1
1983	NO_ID_2	67	0.999599	1
1984	O02194	67	0.999979	1
1985	P91938	67	0.99897	1
1986	P20477	67	0.999988	0
1987	Q9W227	67	0.999898	1
1988	NO_ID_8	67	0.998348	1
1989	Q7K112	67	0.999968	1
1990	Q9W4K0	67	0.999853	1
1991	O97102	67	0.999998	1
1992	A1ZAX1	67	0.999549	1
1993	Q9VDD7	67	0.999566	1
1994	M9PFY2	67	0.999764	1
1995	P11046	67	0.999548	1
1996	Q8IH82	67	0.999788	1
1997	Q99323	67	0.994193	0
1998	Q7K1W4	67	0.995115	1
1999	Q9VKI8	67	0.993412	0
[truncated: 148,001 more rows]

## Sheet: figure4a
	M	R	d
Q9NRG9	7.921e-05	-0.196589	0
Q2M2I8	2.13437	-0.83293	0
P49588	0.187899	0.643773	0
Q5JTZ9	1.56105	-0.838695	0
P08183	7.921e-05	-0.732536	0
Q9NP58	0.0456029	-0.0582111	0
P33527	7.921e-05	-0.450091	0
O15439	2.61592	-0.822266	0
P33897	7.921e-05	-0.204786	0
P28288	7.921e-05	0.162945	0
P61221	7.921e-05	-0.242482	0
Q8NE71	7.921e-05	-0.671801	0
Q9UG63	7.921e-05	-0.731228	0
Q9NUQ8	7.921e-05	-0.848554	0
Q9UNQ0	7.921e-05	0.562498	0
Q9NUJ1	57.5333	-0.760065	0
O95870	7.921e-05	-0.9638	0
Q8IZP0	0.237045	-0.449785	0
P09110	7.921e-05	-0.915074	0
P42765	3.98091	-0.164417	0
Q13085	1.17432	-0.525393	0
Q9H845	0.275144	-0.970864	0
P11310	13.6615	-0.716519	0
P49748-3	7.921e-05	-0.085337	0
P24752	7.921e-05	-0.781687	0
Q5T8D3-3	0.0204185	0.458822	0
P53396	7.921e-05	-0.44654	0
Q99798	7.921e-05	-0.258875	0
Q9NPJ3	7.921e-05	-0.406921	0
P49753	79.5067	0.957428	1
Q9Y305	0.0648358	-0.86227	0
Q15067	7.921e-05	-0.598155	0
P11117	0.102873	0.323379	0
Q4G176	14.544	-0.481052	0
O95573	7.921e-05	-0.441458	0
O60488	7.921e-05	-0.285916	0
P68133	0.402249	-0.317604	0
P60709	1.8919	-0.250743	0
P63261	0.52648	-0.202966	0
P12814	7.921e-05	-0.415996	0
O43707	7.921e-05	-0.455092	0
P61163	7.921e-05	-0.303816	0
P42025	7.921e-05	-0.380566	0
P61160	7.921e-05	0.0544875	0
P61158	7.921e-05	-0.199435	0
Q13444	1.55583	0.688256	0
Q13443	0.102873	0.451614	0
P55265	7.921e-05	-0.840552	0
P35611	1.35682	0.321611	0
P11766	1.47592	-0.551785	0
Q9BRR6	7.921e-05	-0.0233173	0
Q16186	7.921e-05	-0.549618	0
Q8N556	7.921e-05	0.394936	0
Q9Y4W6	10.4917	-0.924248	0
P52594	0.0590179	-0.152947	0
P35573	7.921e-05	0.402155	0
Q9UKV8	7.921e-05	-0.807197	0
O00116	7.921e-05	-0.787438	0
O00468-6	0.0837036	-0.389247	0
P23526	1.88448	0.554043	0
O43865	7.921e-05	0.0923493	0
Q09666	4.17682	0.920054	1
Q8IVF2	0.0236719	0.230525	0
O95433	7.921e-05	-0.958901	0
O95831	7.921e-05	-0.868849	0
Q9BRQ8	7.921e-05	0.0287312	0
Q12904	7.921e-05	-0.957225	0
Q13155	7.921e-05	-0.358647	0
P54819	0.211764	-0.282623	0
P27144	9.08696	-0.98499	0
Q92667	3.24142	-0.787458	0
P15121	7.921e-05	-0.967569	0
Q8IZ83	3.78381	-0.0386506	0
P54886	7.921e-05	-0.901001	0
P30837	14.2516	-0.946135	0
P51648	7.921e-05	-0.572487	0
P49419-2	0.00549007	-0.201923	0
P49189	7.921e-05	0.35465	0
P04075	7.921e-05	0.340842	0
P09972	0.267104	0.438656	0
Q9H553	7.921e-05	-0.33435	0
P05187	0.205441	-0.362762	0
Q86V81	8.24328	-0.611426	0
Q86XL3	7.921e-05	-0.402049	0
O75179	7.921e-05	-0.849675	0
Q9NQW6	0.201981	0.544672	0
Q4KMQ2	0.886825	0.740251	0
P39687	0.0607849	-0.70455	0
Q92688	0.0109708	-0.527246	0
Q9H6X2	0.696729	0.570351	0
P04083	7.921e-05	0.0406738	0
P50995	4.56433	-0.0016916	0
P07355	0.584516	0.682245	0
P08758	0.0629128	-0.736757	0
P08133	2.34264	-0.773707	0
P20073	0.0198746	-0.963164	0
Q10567-3	7.921e-05	-0.731472	0
O43747	7.921e-05	-0.781852	0
Q9BXS5	7.921e-05	-0.163357	0
P61966	0.766129	-0.174044	0
O95782	0.148363	0.118998	0
O94973	7.921e-05	0.532725	0
P63010	7.921e-05	0.39013	0
Q96CW1	7.921e-05	-0.183733	0
P53680	0.383296	-0.196861	0
O00203	0.0544309	-0.087836	0
O14617-5	7.921e-05	-0.208706	0
Q9Y2T2	7.921e-05	-0.391227	0
P27695	0.139114	-0.292011	0
Q9BZZ5-2	8.28547	-0.0193318	0
Q06481	0.258093	-0.726263	0
Q9HDC9	7.921e-05	-0.866299	0
Q8NCW5	0.736298	-0.443542	0
Q9NRW3	0.463524	-0.781715	0
P05067	0.424192	-0.611314	0
O60306	0.708776	-0.100518	0
P48444	7.921e-05	-0.735351	0
P84077	0.434597	-0.648543	0
P18085	7.921e-05	-0.804918	0
P62330	1.52968	0.22697	0
Q8N6T3	7.921e-05	-0.462672	0
Q8N6H7	0.216555	-0.795465	0
Q07960	7.921e-05	-0.862108	0
Q68EM7	0.323042	-0.88924	0
P52565	0.694772	-0.372311	0
Q92974	7.921e-05	-0.129668	0
Q15041	7.921e-05	-0.687293	0
O75915	7.921e-05	-0.659291	0
Q9NVJ2	7.921e-05	0.139282	0
Q92747	0.116886	0.466686	0
O15143	7.921e-05	-0.23197	0
O15144	7.921e-05	-0.180047	0
O15145	7.921e-05	0.0158504	0
P59998	7.921e-05	-0.0684555	0
O15511	7.921e-05	-0.436566	0
Q9BPX5	7.921e-05	0.725327	0
Q13510	0.0578287	-0.0117927	0
Q8N3C0	7.921e-05	-0.966024	0
O43681	7.921e-05	-0.0145547	0
Q12797	7.921e-05	-0.915084	0
P00966	7.921e-05	-0.233645	0
Q8NBU5	7.921e-05	-0.167456	0
Q9NVI7-2	45.128	-0.994959	0
P31939	7.921e-05	-0.405254	0
Q8NHH9	7.921e-05	-0.0342163	0
Q6DD88	7.921e-05	-0.184151	0
Q8NB49	3.85869	0.256348	0
Q9HD20	0.0348933	-0.943407	0
P05023	7.921e-05	-0.611057	0
P05026	7.921e-05	-0.331253	0
P54709	7.921e-05	-0.509503	0
P16615	7.921e-05	-0.867962	0
P20020	7.921e-05	-0.766336	0
P23634	1.68008	0.773403	0
P98194	7.921e-05	-0.810329	0
P25705	7.921e-05	-0.716337	0
P06576	7.921e-05	0.00163428	0
P36542	7.921e-05	0.599405	0
P24539	7.921e-05	-0.641568	0
O75947	7.921e-05	-0.64283	0
P56385	1.02569	-0.764537	0
P18859	6.97587	-0.845185	0
O75964	0.4944	-0.739256	0
P48047	0.798217	-0.835541	0
Q15904	0.0511164	-0.90627	0
O75787	0.332921	-0.372374	0
Q93050-3	7.921e-05	0.0322943	0
Q9Y487	7.921e-05	-0.826491	0
P61421	7.921e-05	-0.125435	0
P38606	7.921e-05	0.664094	0
P21281	7.921e-05	-0.619678	0
P21283	0.0920514	-0.517187	0
P36543	0.132898	0.0664162	0
O75348	7.921e-05	-0.253838	0
O75110	0.906715	-0.0641808	0
Q9UBB4	7.921e-05	-0.559617	0
Q99700	7.921e-05	-0.636475	0
Q8WWM7	7.921e-05	-0.376672	0
Q9Y679	7.921e-05	-0.626099	0
P61769	7.921e-05	-0.367581	0
Q99933	0.485693	0.234744	0
O95816	7.921e-05	-0.680009	0
Q9UQB8-5	7.921e-05	0.793179	0
Q9UHR4	7.921e-05	0.716629	0
O75531	13.8279	-0.470037	0
P80723	7.921e-05	0.363711	0
P50895	0.145578	0.136775	0
Q9UHQ4	0.265531	-0.576985	0
P51572-2	7.921e-05	-0.927593	0
O75934	3.64457	0.00177045	0
Q9P287	4.9636	0.00499266	0
Q9BXK5	49.3268	-0.962297	0
Q9NYF8	1.84329	-0.792432	0
O15155	1.6521	-0.0123267	0
O00499	0.175236	-0.684925	0
Q9H3K6	4.44065	-0.461288	0
O95861	0.841162	-0.20228	0
Q8TDN6	3.70136	-0.507229	0
P35613	7.921e-05	-0.509012	0
Q10589	7.921e-05	-0.803438	0
P20290	7.921e-05	-0.766968	0
Q96K17	0.519854	-0.880629	0
O43684	4.56963	-0.828368	0
P41223	2.10411	-0.567256	0
Q13895	2.41273	-0.43091	0
Q7L1Q6	7.921e-05	-0.893601	0
Q9Y6E2	7.921e-05	-0.397753	0
Q9Y224	7.921e-05	-0.819872	0
Q9UNZ5	4.64887	-0.618931	0
Q07021	7.921e-05	-0.211073	0
P30042	7.921e-05	0.834136	0
Q8WWC4	7.14008	0.0981953	0
Q9BRJ6	9.85428	-0.570956	0
Q9Y376	0.738487	-0.956654	0
Q9HB71	7.921e-05	-0.742698	0
P27708	0.14971	-0.83719	0
Q05682-3	7.921e-05	0.2449	0
P62158	7.921e-05	-0.675112	0
P27797	7.921e-05	-0.255862	0
O43852	7.921e-05	-0.527786	0
Q13555-8	7.921e-05	-0.512867	0
Q86VP6	7.921e-05	-0.760365	0
Q8WVQ1	1.16527	-0.225375	0
P27824	7.921e-05	-0.650883	0
Q01518	7.921e-05	-0.912374	0
P40121	1.63855	-0.791081	0
P04632	2.03995	-0.334477	0
Q14444	7.921e-05	-0.394701	0
P52907	7.921e-05	0.0494859	0
P47755	0.0371004	0.263862	0
P47756-2	7.921e-05	0.249612	0
P49589-3	0.0429081	-0.468789	0
Q9HA77	1.41898	-0.929012	0
P20810-10	7.921e-05	-0.102204	0
P04040	7.921e-05	0.414078	0
Q03135	0.832771	0.735419	0
P16152	7.921e-05	0.0534965	0
P35520	1.40389	-0.421007	0
Q6P1N0	7.921e-05	-0.891815	0
Q96CT7	0.0150489	-0.588455	0
Q96JG6	0.308214	-0.743531	0
Q9H6E4	0.282859	-0.933658	0
Q86WR0	0.265531	-0.928238	0
Q96A33	7.921e-05	-0.619789	0
Q96ER9	2.39859	-0.281693	0
Q4VC31	7.921e-05	-0.33413	0
P14635	1.21707	0.850948	0
P78371	7.921e-05	-0.23064	0
P49368	0.0429461	0.195554	0
P50991	7.921e-05	-0.0851213	0
P48643	7.921e-05	-0.0473136	0
P40227	7.921e-05	-0.163296	0
Q99832	7.921e-05	-0.249463	0
P50990	7.921e-05	-0.532319	0
P86791	0.704602	0.27786	0
Q6YHK3	7.921e-05	-0.0593959	0
P48509	7.921e-05	-0.502294	0
Q5ZPR3	7.921e-05	-0.926225	0
Q9Y5K6	0.927482	0.437206	0
P16070	7.921e-05	0.0340815	0
P15529-4	7.921e-05	-0.00851838	0
P08174	7.921e-05	0.09417	0
P13987	7.921e-05	0.375492	0
P08962	7.921e-05	0.405636	0
P32970	0.987347	-0.786009	0
P60033	7.921e-05	-0.870503	0
P21926	7.921e-05	-0.737272	0
P48960	0.0318012	0.679786	0
P14209	7.921e-05	-0.100391	0
Q16543	0.446843	-0.676119	0
P60953	7.921e-05	0.118304	0
Q5VT25	0.291967	-0.728128	0
Q9Y5S2	7.921e-05	-0.856453	0
Q9H3Q1	0.211764	-0.219468	0
Q99459	0.427374	-0.776284	0
Q99618	0.00459609	-0.892164	0
P06493	7.921e-05	0.0995477	0
Q9NYV4	26.6705	0.0782119	0
P24941	7.921e-05	0.183206	0
Q96JB5	7.921e-05	0.0233796	0
P50613	1.5126	-0.628275	0
Q5VV42	7.921e-05	-0.907155	0
Q9UKY7	7.921e-05	-0.771995	0
Q9BXW7	45.9107	-0.105644	0
Q92879	7.921e-05	-0.646316	0
P49454	7.921e-05	-0.935241	0
Q5SW79	0.738335	-0.613279	0
Q53EZ4	0.714733	-0.790078	0
Q96G23	7.921e-05	-0.509134	0
P23528	0.0105045	-0.13954	0
Q9Y281	0.968178	-0.627947	0
Q9NX63	7.921e-05	-0.989451	0
Q9HD42	7.921e-05	-0.17761	0
Q7LBR1	7.921e-05	0.0750786	0
O43633	7.921e-05	-0.948935	0
Q9H444	7.921e-05	-0.648662	0
Q9UHD1	0.359189	-0.0558134	0
Q99653	0.0686239	-0.58992	0
Q14011	7.921e-05	-0.866003	0
Q9NZ45	7.921e-05	-0.221731	0
Q8N5K1	7.921e-05	-0.58882	0
O14578-4	0.338929	-0.387324	0
Q07065	7.921e-05	-0.407756	0
Q14008	0.0121785	-0.337371	0
P12277	0.0544309	-0.901734	0
P12532	0.384171	-0.732362	0
P61024	0.00581583	-0.936412	0
Q7Z460-4	7.921e-05	-0.200728	0
O75122-3	2.74753	-0.643829	0
Q96S66	7.921e-05	-0.621643	0
P51798	0.452987	0.48267	0
O00299	7.921e-05	-0.248425	0
Q9Y696	7.921e-05	0.228508	0
Q14677-3	7.921e-05	-0.782409	0
Q9H6B4	0.205729	-0.956891	0
Q9H078-2	7.921e-05	-0.726992	0
Q16740	4.50256	-0.177105	0
O96005	7.921e-05	-0.546686	0
Q96KA5	7.921e-05	-0.630792	0
O76031	3.67512	-0.431215	0
P09496-2	7.921e-05	-0.702734	0
P09497-2	0.0260996	-0.378479	0
Q00610	7.921e-05	-0.859327	0
P10909	7.921e-05	-0.194712	0
O75153	0.00749875	-0.575342	0
P30085	0.129868	-0.468437	0
Q9BQ75	4.25161	0.0679366	0
P62633	7.921e-05	-0.417099	0
Q9P003	7.921e-05	-0.174703	0
Q99439	0.623352	-0.547599	0
A5YKK6	7.921e-05	-0.310311	0
Q9H9A5	1.30641	0.490041	0
Q9UKZ1	0.756791	0.412153	0
Q9NZN8	0.0950028	-0.833676	0
O75175	7.921e-05	0.238373	0
P09543	7.921e-05	-0.711191	0
Q9Y2B0	7.921e-05	-0.315104	0
Q9BT09	1.61197	-0.833921	0
O75128	1.41406	0.0830962	0
Q99715	7.921e-05	-0.337729	0
P20908	1.25062	-0.246972	0
Q8NBJ5	7.921e-05	-0.866044	0
P21964	7.921e-05	-0.768797	0
P53621	7.921e-05	-0.417156	0
P53618	7.921e-05	-0.768254	0
P35606	7.921e-05	-0.516401	0
O14579	7.921e-05	-0.935057	0
Q9Y678	7.921e-05	-0.872627	0
Q9UBF2	7.921e-05	-0.210198	0
P61201	0.267104	-0.27257	0
Q9BT78	0.0867867	-0.83157	0
Q92905	7.921e-05	-0.798943	0
P61923	7.921e-05	-0.596227	0
Q9BR76	6.28336	-0.13096	0
Q9ULV4	4.51765	-0.550178	0
P57737-3	0.572421	0.138275	0
Q14019	0.75155	0.0764576	0
P13073	7.921e-05	0.0962088	0
P20674	0.164661	-0.862287	0
P14854	0.694772	-0.755887	0
P09669	28.7433	0.185033	0
O75976	7.921e-05	-0.63446	0
Q86YQ8	0.0544309	-0.566473	0
P36551	8.89313	-0.860772	0
P31327	0.815625	0.496805	0
Q16630-2	6.05163	-0.866487	0
Q8N684	4.82112	-0.721462	0
P50416	7.921e-05	-0.0859256	0
P23786	3.31717	0.135809	0
P29373	0.714733	-0.160025	0
Q6UXH1	0.0407257	-0.0501274	0
P50238	7.921e-05	-0.89586	0
P52943	0.180942	-0.384409	0
O75718	0.85919	-0.993161	0
Q08257	0.0511101	0.127331	0
O75390	7.921e-05	-0.621963	0
O75534	7.921e-05	-0.340096	0
P55060	7.921e-05	-0.611676	0
P41240	1.5797	-0.357563	0
P48729	0.113632	-0.227163	0
P49674	0.157277	0.130384	0
P68400	0.113803	-0.892356	0
P19784	0.0950028	-0.721817	0
P67870	7.921e-05	-0.697379	0
Q6UVK1	7.921e-05	-0.742039	0
P21291	0.291967	-0.580657	0
P04080	7.921e-05	-0.390109	0
O15320	7.921e-05	-0.927122	0
P35221	7.921e-05	-0.693916	0
Q9UBT7	0.864588	-0.44282	0
P35222	5.08386	-0.724424	0
O60716-3	7.921e-05	-0.611315	0
P17812	1.88448	-0.487749	0
Q9NRF8	0.233416	-0.154073	0
P10619	0.0970109	0.410155	0
P07858	0.454845	0.606225	0
P53634	0.713136	0.628679	0
P07339	0.0109708	0.453561	0
Q9UBR2	0.0470653	0.612616	0
Q14247	1.67239	0.511618	0
Q13616	0.0544309	-0.458747	0
Q13618	0.0660514	0.034719	0
Q13619	7.921e-05	-0.86444	0
Q69YN2	7.921e-05	0.279274	0
P78310	7.921e-05	-0.750551	0
O43169	7.921e-05	-0.388707	0
Q9UHQ9	0.374385	-0.99006	0
P00387	7.921e-05	-0.408892	0
P08574	0.786355	0.126646	0
P99999	7.921e-05	0.0852063	0
Q7L576	7.921e-05	-0.627245	0
Q16850	7.921e-05	-0.82976	0
O00622	0.297348	-0.227437	0
P98082	0.579754	-0.0996873	0
Q14118	7.921e-05	-0.0718027	0
Q8NCG7	7.921e-05	-0.965146	0
P51397	0.391467	-0.543174	0
P51398	23.7186	0.154295	0
P14868	0.0414767	-0.780321	0
Q6PI48	1.4744	0.351808	0
Q96EP5	0.256475	-0.366267	0
Q16643	3.55625	0.350457	0
P11182	5.32067	-0.895773	0
Q14203	7.921e-05	0.500877	0
Q13561	0.00561758	-0.0890448	0
O75935	7.921e-05	0.595152	0
Q9UJW0	0.674437	-0.198895	0
O94760	7.921e-05	-0.826834	0
Q16531	0.0633378	-0.798445	0
P39656	7.921e-05	-0.0142606	0
Q16832	0.17733	0.701121	0
Q96HY6	7.921e-05	-0.423351	0
Q92499	7.921e-05	-0.628708	0
Q92841	3.87776	-0.372501	0
Q9NVP1	1.512	-0.722102	0
Q9NUU7	7.921e-05	-0.74911	0
Q9UHI6	0.0416192	0.209639	0
Q9NR30	0.262671	-0.837096	0
Q9BUQ8	0.0752811	-0.796388	0
Q9GZR7	0.985999	-0.3719	0
Q96GQ7	0.906715	-0.687287	0
Q9NUL7	9.90442	-0.277441	0
Q13838	13.0726	-0.669928	0
O00571	7.921e-05	0.0744925	0
Q86XP3	1.56465	-0.539848	0
Q7L014	7.921e-05	-0.763993	0
Q9H0S4	4.17682	-0.591503	0
P17844	1.27158	-0.550261	0
Q8TDD1	3.0671	-0.856478	0
Q9NY93	2.24805	-0.407945	0
P26196	7.921e-05	-0.537271	0
Q16698	7.921e-05	-0.229729	0
Q9NUI1	2.20392	0.693522	0
O15121	0.695861	0.546396	0
O43583	7.921e-05	-0.776204	0
Q9Y315	9.97156	0.267662	0
Q9BUN8	7.921e-05	-0.359587	0
Q15392	7.921e-05	-0.816187	0
Q9UBM7	7.921e-05	-0.471215	0
Q02127	17.3561	-0.981805	0
Q96LJ7	0.132898	-0.76545	0
Q9BTZ2	7.921e-05	-0.822457	0
Q9Y394	7.921e-05	-0.7923	0
Q6IAN0	7.921e-05	-0.445623	0
Q96HY7	23.2554	-0.722679	0
O43143	1.81931	-0.592823	0
O60231	0.250162	-0.858729	0
Q7Z478	7.921e-05	0.0247158	0
Q7L2E3-2	7.921e-05	0.162687	0
Q9H2U1	7.921e-05	-0.853741	0
Q6P158	0.220122	-0.804821	0
Q14562	2.2859	-0.639768	0
Q08211	7.921e-05	-0.648349	0
Q9NR28	3.0355	-0.681151	0
O60610	0.148363	-0.778206	0
Q9NSV4	0.275325	-0.858767	0
Q9UNQ2	2.29994	-0.417676	0
Q9P265	7.921e-05	0.142757	0
Q9Y2L1	1.11317	-0.866588	0
O60832	0.124364	-0.856647	0
P10515	3.37918	-0.981467	0
P09622	0.212592	0.0670142	0
Q12959-2	0.0419702	-0.756884	0
Q8TDM6	2.72127	0.543195	0
P36957	6.02767	-0.80698	0
P11532	7.921e-05	-0.419037	0
P31689	0.0826795	-0.718814	0
O60884	7.921e-05	-0.148971	0
Q96EY1-2	66.4258	-0.152192	0
P25685	7.921e-05	-0.368107	0
Q9UBS4	7.921e-05	-0.569777	0
Q9NXW2	0.143848	0.108663	0
Q9UDY4	7.921e-05	-0.45912	0
Q8IXB1	7.921e-05	-0.61954	0
Q9NVH1	97.3139	-0.0652103	0
O75165	7.921e-05	-0.0177953	0
Q99543	7.921e-05	-0.590832	0
Q5F1R6	7.921e-05	-0.558466	0
Q13217	7.921e-05	-0.916972	0
Q9H3Z4	7.921e-05	-0.938137	0
Q99615	1.303	-0.980875	0
O75937	7.921e-05	-0.389352	0
Q8WXX5	6.4829	-0.928912	0
O00115	7.921e-05	0.138736	0
O00429	0.739387	-0.797881	0
P50570	0.402249	0.807698	0
P26358-2	2.12269	-0.861156	0
Q14185	0.175602	0.240127	0
Q9H7D0	7.921e-05	-0.723346	0
Q96N67-2	7.921e-05	-0.896199	0
Q9BZ29-4	1.20347	-0.759061	0
O60762	7.921e-05	-0.0549473	0
Q9P2X0	0.0511164	-0.212934	0
Q9Y295	7.921e-05	-0.72573	0
P55039	0.169982	-0.0950799	0
Q02487	7.50758	0.0540655	0
Q14126	1.23679	0.857198	0
P15924	0.0825427	0.464235	0
Q03001	7.921e-05	-0.604806	0
P60981	0.214083	0.0492303	0
P23919	0.563029	0.0718222	0
Q9UNI6	0.116886	0.241415	0
P33316-2	0.0755149	-0.525197	0
Q14204	0.148624	0.117657	0
Q13409-3	0.0840933	-0.439474	0
Q9Y6G9	0.116567	-0.0570855	0
O43237	0.0696998	-0.440553	0
P63167	7.921e-05	0.168628	0
Q9NP97	0.697022	0.0729844	0
Q99848	5.05144	-0.415061	0
Q15125	7.921e-05	-0.315689	0
P42892	0.0427626	0.301003	0
O95672	18.5872	-0.991765	0
Q13011	0.0511164	0.491847	0
Q9NTX5	7.921e-05	-0.0816767	0
P30084	7.921e-05	0.265471	0
P42126	2.25264	-0.690384	0
O75521	7.921e-05	0.138863	0
Q5VYK3	7.921e-05	-0.228227	0
Q96F86	0.495579	-0.968524	0
Q6P2E9	7.921e-05	-0.253884	0
O60869	7.921e-05	-0.807841	0
Q15075	1.94723	-0.0717826	0
P68104	7.921e-05	-0.616605	0
P24534	7.921e-05	-0.692119	0
P29692-2	7.921e-05	-0.829766	0
O43324	7.921e-05	-0.71124	0
P26641	7.921e-05	-0.746041	0
P13639	7.921e-05	-0.699277	0
P57772	7.921e-05	-0.514436	0
Q12805	7.921e-05	-0.387506	0
Q96C19	1.6275	-0.816976	0
Q15029	0.814511	-0.635304	0
P00533	51.2818	0.975566	1
Q9GZT9	1.90105	-0.84828	0
Q9H4M9	7.921e-05	-0.45429	0
Q9NZN4	7.921e-05	-0.169674	0
Q9H223	7.921e-05	-0.323728	0
P41567	7.921e-05	-0.997089	0
P47813	7.921e-05	-0.923289	0
Q9BY44	7.921e-05	-0.826161	0
P19525	7.921e-05	-0.514813	0
Q9P2K8	0.959495	-0.173374	0
Q14232	7.921e-05	-0.63431	0
P49770	7.921e-05	-0.191437	0
Q9NR50	7.921e-05	-0.91449	0
Q9UI10	0.41516	-0.896604	0
Q13144	0.886825	-0.954049	0
P41214	0.148363	0.697875	0
P05198	7.921e-05	-0.455978	0
P20042	7.921e-05	-0.899957	0
P41091	7.921e-05	-0.560458	0
Q14152	7.921e-05	-0.797846	0
P55884	7.921e-05	0.111128	0
Q99613	7.921e-05	-0.720488	0
O15371	7.921e-05	-0.78649	0
P60228	7.921e-05	-0.594649	0
O00303	7.921e-05	0.0743555	0
O75821	7.921e-05	-0.0964915	0
O15372	7.921e-05	-0.150314	0
Q13347	7.921e-05	-0.808658	0
O75822	7.921e-05	-0.0122712	0
Q9UBQ5	7.921e-05	-0.119814	0
Q9Y262	7.921e-05	-0.831794	0
Q7L2H7	7.921e-05	-0.416194	0
P60842	7.921e-05	0.0279759	0
Q14240	0.0456029	-0.506175	0
P38919	7.921e-05	-0.800016	0
P23588	0.458143	0.518159	0
P06730	7.921e-05	0.520507	0
O60573	0.154822	-0.550404	0
Q9NRA8	11.4742	-0.137058	0
Q04637-8	7.921e-05	-0.436771	0
P78344	7.921e-05	-0.345606	0
O43432	1.55035	-0.25899	0
Q15056	7.921e-05	-0.668351	0
P55010	7.921e-05	-0.792275	0
P63241	7.921e-05	-0.555682	0
O60841	7.921e-05	-0.684585	0
P56537	7.921e-05	-0.899117	0
Q9BQ52	0.700963	-0.547132	0
Q15717	7.921e-05	-0.505566	0
Q12926	0.70953	-0.946016	0
Q96JJ3	0.275144	-0.0728381	0
Q9NYP7	7.921e-05	0.0689242	0
Q8N766	7.921e-05	-0.478138	0
Q15006	0.121792	0.585198	0
Q9P0I2	0.112721	-0.756981	0
Q9NPA0	7.921e-05	-0.892293	0
O43402	0.197383	-0.662239	0
P50402	7.921e-05	-0.544219	0
Q92979	4.99978	-0.502655	0
Q9HC35	7.921e-05	-0.521452	0
Q8N8S7	7.921e-05	-0.221191	0
O94919	7.921e-05	-0.300077	0
P17813	1.49728	0.181526	0
P06733	0.0544309	-0.294265	0
P11171	14.7009	0.744159	0
Q9H4G0	7.921e-05	-0.545939	0
O43491	7.921e-05	-0.887203	0
P54760	0.212592	0.702011	0
P07099	7.921e-05	-0.591638	0
P58107	0.148363	-0.680224	0
P07814	7.921e-05	-0.746487	0
Q9UBC2	0.677797	0.223669	0
O75616	40.6746	-0.709959	0
Q9NZ08	0.0249767	-0.811928	0
Q96RT1-3	0.70121	0.486677	0
Q8IUD2	5.47798	0.800883	0
P18074	9.35795	-0.352487	0
P19447	6.98114	-0.851234	0
Q969X5	7.921e-05	-0.610436	0
Q96RQ1	0.216035	-0.474565	0
Q9Y282	7.921e-05	-0.393269	0
P84090	1.45136	-0.855981	0
Q96DZ1	2.13695	-0.792544	0
O75477	7.921e-05	-0.980152	0
O94905	7.921e-05	-0.647637	0
Q7Z2K6	7.921e-05	-0.382336	0
Q96HE7	7.921e-05	-0.303309	0
P30040	7.921e-05	-0.677687	0
Q9BS26	7.921e-05	-0.329501	0
Q9BSJ8	7.921e-05	-0.666923	0
A0FGR8-6	7.921e-05	0.0728779	0
P62495	7.921e-05	-0.270126	0
P13804	7.921e-05	-0.0613506	0
P38117	2.38957	-0.649832	0
Q01844	6.33532	-0.890928	0
Q9NV70	2.22563	0.390176	0
Q96KP1	0.441995	0.353239	0
O60645	7.921e-05	-0.686385	0
Q96A65	7.921e-05	0.425127	0
Q9UPT5	7.921e-05	0.362156	0
Q8IYI6	7.921e-05	-0.105913	0
P15311	7.921e-05	0.209399	0
Q9Y624	0.000511259	-0.45339	0
O60427	7.921e-05	-0.820497	0
Q96CS3	7.921e-05	-0.79836	0
Q6P587	35.7881	-0.975431	0
Q9NZB2	7.921e-05	0.0552894	0
Q96TA1	0.832771	-0.0490887	0
Q96C01	7.921e-05	-0.524993	0
Q96A26	28.2033	-0.0755388	0
O75063	0.379675	-0.164178	0
Q641Q2	1.55638	0.319497	0
Q92520	0.903397	-0.870822	0
Q9NUQ9	7.921e-05	-0.209882	0
Q658Y4	0.000482547	-0.435332	0
Q8NCA5	7.921e-05	-0.994851	0
Q52LJ0-2	1.67704	-0.866259	0
Q8WVX9	0.216035	-0.957171	0
Q9Y4F1	1.21102	-0.346485	0
Q9Y285	7.921e-05	-0.671896	0
Q9NSD9	7.921e-05	-0.737932	0
P49327	7.921e-05	0.156747	0
Q9NYY8	11.6955	-0.77461	0
P62861	7.921e-05	-0.759848	0
P37268	7.921e-05	-0.916128	0
P14324	0.796977	-0.553902	0
P22830	4.88207	0.250445	0
P39748	7.921e-05	-0.479638	0
Q96AC1	7.921e-05	-0.832569	0
P07954-2	0.0356555	0.305519	0
Q14192	7.921e-05	-0.0566766	0
Q96AY3	7.921e-05	0.18707	0
Q9NWM8	0.471453	-0.719545	0
Q5T1M5	0.469695	-0.524225	0
P26885	7.921e-05	-0.747729	0
Q00688	7.921e-05	-0.722665	0
Q02790	0.180942	-0.461527	0
Q14318-2	7.921e-05	-0.499048	0
O95302	0.253295	-0.796447	0
Q13045-2	0.696729	-0.873345	0
P21333	0.0291726	-0.332584	0
O75369-8	7.921e-05	0.531612	0
O75955	7.921e-05	-0.416137	0
Q14254	7.921e-05	-0.815313	0
Q96CP2	7.921e-05	-0.301491	0
Q96PY5	0.842379	0.863921	0
Q06787	7.921e-05	-0.465143	0
Q5T0N5-4	0.385469	0.415805	0
Q9Y2H6	6.15736	-0.994436	0
Q53EP0	0.526861	-0.61852	0
P15328	0.000482547	-0.441559	0
Q16658	0.783449	0.838477	0
Q8IY81	5.12687	-0.688432	0
Q96AE4	6.82181	-0.443916	0
Q96I24	7.921e-05	-0.194075	0
P35637	4.33713	-0.607517	0
P51114	7.921e-05	-0.886648	0
P51116	7.921e-05	-0.812434	0
P06241	0.0109708	0.504147	0
Q13283	7.921e-05	-0.491208	0
Q9UN86	7.921e-05	-0.901803	0
P11413	7.921e-05	-0.506391	0
P10253	1.24182	-0.078587	0
Q8TAE8	5.91547	-0.563689	0
Q10471	7.921e-05	-0.218671	0
Q8NCL4	0.368939	-0.857779	0
Q86SF2	7.921e-05	-0.644913	0
Q14697-2	7.921e-05	-0.783652	0
P04406	7.921e-05	-0.246545	0
P41250	7.921e-05	-0.197131	0
P22102	7.921e-05	-0.125926	0
P04062	0.100829	0.378916	0
Q92616	7.921e-05	-0.0668676	0
P50395	7.921e-05	-0.543435	0
P57678	0.749635	0.307157	0
Q8TEQ6	0.311202	-0.0869988	0
Q96RP9-2	43.3456	-0.843067	0
Q06210	1.59179	-0.459902	0
P38435	2.51335	0.0353726	0
Q92820	1.20347	0.138486	0
Q6Y7W6	7.921e-05	-0.659153	0
P16278	0.584516	0.610048	0
Q92896	7.921e-05	-0.42449	0
Q04760	0.940641	-0.742606	0
O94925-3	0.697022	-0.837099	0
P00367	7.921e-05	-0.432678	0
P49915	7.921e-05	-0.663031	0
P29992	7.921e-05	-0.82342	0
Q14344	7.921e-05	-0.310123	0
P63096	7.921e-05	-0.962338	0
P04899	7.921e-05	0.807739	0
P08754	7.921e-05	-0.503528	0
P63092	7.921e-05	-0.741549	0
P62873	7.921e-05	-0.596303	0
P62879	7.921e-05	-0.478062	0
P63244	7.921e-05	-0.657801	0
Q9HAV0	7.921e-05	-0.468005	0
Q9UBI6	7.921e-05	-0.27092	0
Q13823	4.60929	-0.613555	0
Q9BVP2	3.68616	-0.835419	0
Q96EK6	1.50321	-0.442888	0
P15586	0.100829	0.589477	0
Q08379	7.921e-05	-0.19282	0
Q13439	1.99034	-0.443708	0
Q14789-2	0.171901	-0.258826	0
O00461	7.921e-05	-0.594886	0
Q8NBJ4	1.14087	0.418141	0
Q9H4A6	0.00581583	-0.314015	0
Q5T7V8	7.921e-05	-0.141653	0
Q9H8Y8	7.921e-05	-0.537344	0
O95249	7.921e-05	-0.885811	0
O14653	0.262671	-0.074392	0
P00505	0.0564367	0.0942295	0
O43292	7.921e-05	-0.600482	0
Q5T3I0	20.267	-0.768598	0
P35052	0.0574849	0.281797	0
P43304	5.77077	-0.521352	0
P06744	7.921e-05	-0.376348	0
Q92917	2.96124	-0.753981	0
Q5VW38-2	7.921e-05	-0.550873	0
Q86V85	7.921e-05	-0.36378	0
Q8IZP9	7.921e-05	0.193159	0
B7ZAQ6	0.176093	0.164169	0
Q8NFJ5	1.89016	0.0855217	0
Q13098	0.270646	-0.641389	0
Q8TD30	45.0101	-0.585747	0
Q8TED1	7.921e-05	-0.872436	0
P62993	146.605	0.985494	1
Q9UBQ7	0.571176	-0.263742	0
Q9HAV7	12.0357	-0.356112	0
Q12849	7.921e-05	-0.481237	0
Q9BQ67	7.921e-05	-0.541159	0
P49840	0.37231	-0.861707	0
P49841	7.921e-05	-0.657491	0
P15170-3	0.032429	-0.315891	0
P00390	0.00561758	0.148549	0
Q9Y2Q3	7.921e-05	-0.483145	0
P21266	0.766506	-0.483625	0
P78417	0.584516	-0.825813	0
P13984	7.921e-05	-0.544756	0
P78347	0.0970109	-0.56538	0
O00178	7.921e-05	-0.46072	0
A4D1E9	18.6984	0.0607357	0
Q9BX10	7.921e-05	-0.935818	0
Q9BZE4	1.56105	-0.842697	0
P08236	0.0241676	-0.612089	0
P46976-2	7.84037	-0.98593	0
P13807	0.00805796	0.529458	0
Q92522	7.921e-05	-0.900248	0
P84243	19.2272	-0.961807	0
Q6Y1H2	7.921e-05	-0.488235	0
Q9P035	7.921e-05	-0.219784	0
Q9UJ83	7.921e-05	-0.948239	0
Q16836	5.29585	-0.769406	0
P40939	1.33223	-0.0131043	0
P55084	0.0419702	-0.813888	0
Q16775	0.242239	-0.72201	0
P12081	0.0544309	-0.59815	0
P49590	1.66127	-0.121506	0
Q9Y450	0.123901	-0.766284	0
P53701	0.0456029	-0.975897	0
P51610-4	1.59415	-0.826762	0
P51858	7.921e-05	-0.463593	0
Q00341	7.921e-05	-0.764815	0
Q9H583	0.176093	-0.0770807	0
Q9NRV9	2.25494	0.324449	0
P06865	7.921e-05	-0.179232	0
P07686	0.19886	0.558283	0
Q30201	0.419432	-0.479571	0
O14964	0.247081	-0.156421	0
P31937	25.0514	-0.294108	0
Q6NVY1	3.35717	-0.923799	0
Q9BX68	12.0215	-0.826558	0
O75146	0.771472	-0.442851	0
P16401	10.6911	-0.894859	0
P16403	0.0544309	-0.891578	0
P10412	4.88927	-0.965407	0
P62807	4.58056	-0.900119	0
P62805	4.95226	-0.937716	0
Q6FI13	4.35503	-0.90203	0
P52789	1.49329	-0.866369	0
P01891	7.921e-05	-0.124668	0
P30508	7.921e-05	-0.317759	0
Q14527	0.14145	-0.241151	0
Q8TCT9	7.921e-05	-0.601313	0
P17096	11.8304	-0.903216	0
P09429	1.69679	-0.934582	0
P26583	3.39249	-0.979374	0
O15347	0.83551	-0.876288	0
P09601	0.556607	-0.636645	0
P30519	7.921e-05	-0.483896	0
Q9UK76	2.75513	-0.791282	0
Q9H910	0.0696998	-0.495046	0
Q13151	0.0979582	-0.799922	0
P09651	1.36644	-0.750425	0
P22626	1.51205	-0.867276	0
P51991	0.65696	-0.581189	0
Q99729-3	3.26236	-0.580601	0
P07910-2	1.22774	-0.962953	0
Q14103-3	4.00218	-0.654317	0
O14979	0.481073	-0.869035	0
P52597	1.19397	-0.397696	0
P31943	6.22788	-0.545963	0
P31942	0.987347	-0.910783	0
P61978-2	0.968178	-0.293834	0
P14866	2.12219	-0.867977	0
Q8WVV9	4.88207	-0.929913	0
P52272	0.261489	-0.811958	0
O43390	7.921e-05	-0.774082	0
Q00839	0.546154	-0.787053	0
Q9BUJ2	13.0726	-0.465136	0
Q1KMD3	2.1057	-0.918848	0
P37235	0.0629128	-0.0840099	0
P32754	0.100414	-0.0149995	0
Q96IR7	56.7626	-0.25719	0
Q99714	0.08976	-0.493549	0
Q8NBQ5	0.408925	0.318101	0
Q53GQ0	0.100972	-0.69175	0
P51659	7.921e-05	-0.896385	0
Q6YN16	7.921e-05	-0.933965	0
P07900	0.110797	-0.383359	0
P08238	7.921e-05	-0.076144	0
P14625	7.921e-05	-0.465895	0
P48723	0.0574849	0.154277	0
Q0VDF9	7.921e-05	-0.341616	0
P0DMV9	7.921e-05	-0.777848	0
P34932	0.0578287	-0.137461	0
O95757	1.94237	-0.77199	0
P11021	7.921e-05	-0.553248	0
P11142	7.921e-05	-0.748852	0
P38646	7.921e-05	-0.134345	0
P04792	7.921e-05	-0.106825	0
P10809	7.921e-05	-0.467695	0
P61604	0.208431	-0.265161	0
Q92598	7.921e-05	-0.462063	0
Q9BUP3	7.921e-05	-0.244396	0
Q7Z6Z7	7.921e-05	-0.0287823	0
Q9Y4L1	7.921e-05	-0.642768	0
P41252	7.921e-05	-0.542984	0
Q9NSE4	3.0671	-0.816404	0
P05362	7.921e-05	-0.711731	0
P14735	7.921e-05	-0.647266	0
O75874	0.355319	-0.718552	0
P48735	0.900643	-0.930381	0
P50213	2.29994	-0.527881	0
O43837	11.5282	-0.82686	0
P51553	36.9184	0.0850028	0
Q13907	1.23665	-0.858953	0
P13284	0.464225	0.743888	0
Q01629	0.204042	0.531966	0
Q01628	0.201147	0.710048	0
P08069	7.921e-05	-0.131323	0
Q9NZI8	7.921e-05	-0.429598	0
Q9Y6M1	0.0915694	-0.466548	0
O00425	7.921e-05	-0.626113	0
P11717	7.921e-05	-0.56026	0
O75054	7.921e-05	-0.96976	0
Q13123	2.29994	-0.924766	0
Q70UQ0-4	0.359189	-0.881257	0
Q70UQ0	5.03039	0.870998	0
O95163	7.921e-05	-0.610316	0
Q12905	1.42617	-0.409054	0
Q12906-7	0.689952	-0.605289	0
Q13418	7.921e-05	-0.707227	0
A1L0T0	7.921e-05	-0.470152	0
Q16891-2	7.921e-05	0.0293536	0
Q9NX62	0.0578287	-0.786808	0
P12268	0.021796	-0.266667	0
Q27J81	7.921e-05	-0.82155	0
O00410	7.921e-05	-0.313453	0
O95373	7.921e-05	-0.121505	0
Q96P70	7.921e-05	-0.303884	0
P46940	0.100829	-0.472628	0
Q7Z5L9	7.9364	-0.437089	0
Q9H1K1	39.4948	-0.968669	0
P53990	0.0336735	-0.834863	0
Q9H0X4	5.68596	0.505949	0
P08648	1.18992	-0.267285	0
P06756	0.684131	0.737058	0
P05556	7.921e-05	-0.703201	0
P18084	0.156977	0.664308	0
Q14643	7.921e-05	-0.784745	0
Q14571	0.754319	-0.0927893	0
Q14573	0.132189	0.441572	0
Q15811-9	2.39911	0.728671	0
P26440	0.167991	-0.892775	0
Q8N5M9	7.921e-05	-0.223068	0
P23458	0.146764	0.600676	0
P14923	0.81169	0.474623	0
Q15046	7.921e-05	-0.772533	0
Q6UW63	0.166711	0.0227901	0
Q7Z4H8	1.22397	-0.973643	0
Q06136	1.80011	-0.782449	0
Q07666	0.884319	-0.394599	0
Q92945	6.97965	-0.645611	0
Q12768	0.349201	0.085187	0
Q8IZA0	0.0820105	-0.00751346	0
O15091	16.4418	-0.733139	0
Q9P206-2	0.0775669	0.178817	0
Q9BY89	2.38957	0.232906	0
Q15058	7.921e-05	0.134723	0
O43896	2.29994	-0.881337	0
Q02241	0.472776	0.807257	0
O00139	0.049223	-0.108544	0
Q99661	7.921e-05	-0.562658	0
P33176	7.921e-05	-0.427603	0
Q9BVG8	0.131241	-0.652094	0
Q9H0B6	7.921e-05	-0.630211	0
P52294	0.0970109	-0.924412	0
P52292	7.921e-05	-0.643291	0
O00629	0.0419702	-0.0863104	0
Q14974	7.921e-05	-0.0651255	0
Q13601	3.98498	0.00178733	0
P05783	0.329734	0.124629	0
Q86UP2	7.921e-05	-0.907628	0
P32004-2	7.921e-05	-0.670499	0
Q53H82	0.973896	-0.877751	0
P25391	7.921e-05	-0.00553529	0
O15230	3.45536	-0.9133	0
P07942	7.921e-05	-0.30421	0
P11047	7.921e-05	-0.572619	0
P11279	0.359189	0.219808	0
P13473-2	0.0419702	0.161728	0
Q6IAA8	0.0755149	0.238539	0
O43504	7.921e-05	0.0198564	0
O43813	7.921e-05	-0.897719	0
P28838	0.564467	-0.0792523	0
Q6PKG0	7.921e-05	-0.396405	0
Q71RC2	7.921e-05	-0.577875	0
Q92615	7.921e-05	-0.0825515	0
Q9P2J5	0.00805796	-0.676171	0
Q15031	15.2958	-0.987873	0
Q14847	0.880595	0.485325	0
Q14739	7.921e-05	-0.682616	0
P00338	0.00355492	-0.10385	0
P07195	7.921e-05	-0.546766	0
P01130	7.921e-05	-0.728627	0
Q32P28	0.549482	0.068636	0
Q8IVL5	0.0993673	0.784157	0
O95202	8.23648	0.89398	0
P09382	0.00355492	-0.574804	0
P17931	7.921e-05	-0.490144	0
Q08380	7.921e-05	-0.17084	0
P42702	7.921e-05	-0.551021	0
Q9UHB6	2.30039	-0.499748	0
Q9UPQ0	1.00359	0.37341	0
P48059	0.0607849	-0.87834	0
Q9NUP9	7.921e-05	-0.533913	0
Q15334	1.29716	-0.118688	0
Q9BRT6	7.6263	-0.17507	0
P49257	7.921e-05	-0.501499	0
Q12907	7.921e-05	0.19644	0
Q9H0V9	7.921e-05	-0.446769	0
P02545	0.021796	-0.197662	0
P20700	0.216035	-0.163594	0
Q8WWI1-3	5.34049	0.0196565	0
Q9UIQ6	7.921e-05	-0.57945	0
P36776	0.334221	-0.909757	0
Q86WA8	7.921e-05	-0.894946	0
Q8NF37	7.921e-05	-0.702606	0
Q6P1A2	0.289247	-0.0179764	0
Q96II8	7.921e-05	-0.461981	0
Q07954	1.04733	-0.780348	0
Q14114	1.08503	-0.752515	0
P30533	7.921e-05	-0.603704	0
P42704	7.921e-05	0.222873	0
Q5VZK9	3.81733	0.34203	0
Q9H9A6	0.0551839	-0.680968	0
Q8N1G4	7.921e-05	-0.807327	0
Q96AG4	7.921e-05	-0.933502	0
Q8IWT6	0.0654671	-0.773255	0
Q7L1W4	7.921e-05	-0.362049	0
Q32MZ4-3	0.129448	-0.665472	0
Q9H089	0.0204185	-0.267127	0
Q3MHD2	7.921e-05	-0.953649	0
Q8ND56	7.921e-05	-0.392388	0
Q9BX40	0.452987	0.434741	0
Q9Y333	0.0544309	-0.20022	0
Q9Y4Z0	2.16845	-0.738844	0
P48449	0.0511164	-0.579137	0
P09960	7.921e-05	-0.886977	0
Q9NQ29	1.27882	-0.772439	0
Q9Y383	7.921e-05	-0.79757	0
O95232	2.08999	-0.446193	0
Q86V48	0.0348933	-0.651547	0
P07948-2	7.921e-05	-0.148063	0
O95274	7.921e-05	-0.104043	0
P20645	7.921e-05	-0.686882	0
Q9UPN3-2	7.921e-05	-0.542627	0
Q9BQ69	0.227276	-0.49116	0
Q9UNF1	0.268082	-0.0762146	0
Q96A72	0.551786	-0.634652	0
Q9UKM7	1.11607	-0.915001	0
Q16706	7.921e-05	0.288343	0
O00754	0.980524	0.364071	0
P55145	7.921e-05	-0.735764	0
P27816	7.921e-05	-0.681627	0
O95819	7.921e-05	-0.776399	0
Q14244	7.921e-05	-0.224268	0
P28482	7.921e-05	-0.90529	0
Q15691	7.921e-05	-0.550399	0
Q5VT66	0.0588744	-0.660607	0
P29966	0.441995	0.0652776	0
P49006	0.178963	-0.234538	0
Q7KZI7-14	1.2554	0.479885	0
P56192	7.921e-05	-0.77677	0
P31153	7.921e-05	-0.00852319	0
P43243	0.0660514	-0.804583	0
Q8N884	0.584516	-0.680299	0
Q68D91	0.597532	-0.985802	0
Q9NR56	0.00561758	-0.955976	0
Q96N66	7.921e-05	-0.0190041	0
P43121	7.921e-05	-0.272566	0
Q9HCC0	16.7251	-0.939573	0
Q8NI22	0.132189	-0.749764	0
P25205	0.15816	-0.934157	0
P33991	0.205676	-0.457704	0
P33992	0.945602	-0.801816	0
Q14566	1.54327	-0.00348866	0
P33993	0.0767993	-0.983403	0
Q6DN12	2.36083	-0.557646	0
Q9ULC4	1.14993	-0.574448	0
Q8NE86	45.0101	-0.977883	0
P40925	0.184734	-0.450385	0
P40926	7.921e-05	0.328682	0
P23368	0.579754	-0.220483	0
Q14696	0.0291726	-0.596041	0
P08581	7.921e-05	-0.591499	0
P53582	0.0429461	0.0220788	0
P50579	7.921e-05	-0.721963	0
Q8N6R0	0.307968	-0.0906891	0
P08582	1.58823	-0.905968	0
O95140	3.88954	-0.637719	0
P10620	7.921e-05	-0.733173	0
O14880	7.921e-05	0.0731837	0
Q5JRA6	7.921e-05	0.167152	0
Q9BPX6	9.03551	-0.994089	0
Q8IYU8	7.37439	-0.119189	0
O15344	0.0837036	-0.475472	0
Q99797	19.4355	-0.149222	0
Q8IVT2	13.1011	0.597601	0
Q14165	7.921e-05	0.408176	0
Q8NB16	7.921e-05	-0.702585	0
Q96EY8	22.2031	-0.855482	0
P51511	7.921e-05	-0.731607	0
Q13724	0.91906	0.909428	0
Q8NHP6	0.0424759	-0.737715	0
Q9HCE1	7.921e-05	-0.208502	0
P29372	1.25592	-0.737377	0
Q5T2T1	7.921e-05	-0.489963	0
Q6WCQ1-2	1.20347	-0.267329	0
O95297	7.921e-05	-0.0923103	0
Q9UBG0	0.0654671	0.247227	0
Q9Y3B7	0.676472	-0.507212	0
P52815	7.921e-05	-0.896134	0
Q9BYD1	2.40572	0.620377	0
Q6P1L8	3.14754	0.469069	0
Q9P015	0.676472	0.771218	0
P49406	0.200499	-0.298985	0
Q5T653	0.232421	-0.985884	0
Q9NWU5	1.18489	-0.751767	0
Q96A35	16.4867	-0.811331	0
P09001	7.921e-05	-0.566507	0
Q9BZE1	13.0726	-0.939961	0
Q96DV4	13.5218	0.256471	0
Q9NYK5	3.9262	-0.98646	0
Q9BYD3	19.1253	0.19461	0
Q9H9J2	12.1043	0.359194	0
Q9BRJ2	10.6911	-0.76115	0
Q9BYD2	Inf	-0.998268	0
Q9Y399	6.84756	0.320041	0
P82650	11.7929	-0.939983	0
Q9Y3D9	0.258093	-0.724069	0
P82663	20.3968	0.482427	0
Q9BYN8	1.10975	-0.800702	0
Q92552	0.256475	-0.735354	0
Q9Y2Q9	3.90542	-0.8527	0
Q92665	5.68471	-0.457005	0
P82673	12.6507	0.586487	0
P82675	28.1119	-0.707154	0
Q9Y2R9	8.18367	-0.381286	0
P82933	5.48146	-0.853984	0
Q96E11	0.414268	-0.328521	0
Q9UKD2	7.921e-05	-0.755921	0
P43246	1.19418	-0.980261	0
P52701	2.73143	-0.623068	0
Q96DH6	7.921e-05	-0.60755	0
Q13421-4	0.663648	-0.98112	0
P26038	7.921e-05	0.305747	0
Q9Y6C9	3.52298	-0.92307	0
P00403	0.736298	-0.837517	0
Q86UE4	7.921e-05	-0.971874	0
P11586	7.921e-05	-0.497263	0
Q6UB35	0.753669	0.114763	0
P13995	7.921e-05	-0.53041	0
P42345	7.921e-05	-0.219394	0
Q14764	2.13947	-0.00983285	0
Q9BQG0-2	5.96037	-0.828301	0
O75592	1.62783	-0.324061	0
Q969H8	7.921e-05	-0.128279	0
P35580-5	58.5105	-0.915052	0
P35579	2.5995	0.456336	0
O14950	1.24182	0.133393	0
P60660-2	7.921e-05	0.324669	0
P14649	0.212592	-0.390835	0
O43795	7.921e-05	-0.39006	0
O00159-3	7.921e-05	-0.139988	0
Q12965	0.361472	0.773307	0
Q9Y4I1	6.34383	0.0212737	0
Q9NQX4	1.66127	0.232846	0
Q9NZM1	7.921e-05	-0.885497	0
Q86TC9	0.200499	0.115923	0
P41227	0.201147	-0.869581	0
Q9BXJ9	7.921e-05	-0.866596	0
P61599	0.124364	-0.221668	0
Q14CX7	7.921e-05	-0.82529	0
Q9GZZ1	7.921e-05	-0.805058	0
E9PAV3	7.921e-05	-0.431716	0
Q4G0N4	88.4368	0.899876	0
P43490	0.472916	-0.663242	0
P55209	0.415989	-0.117348	0
Q99733	0.518894	-0.457327	0
P54920	7.921e-05	-0.241044	0
Q99747	7.921e-05	-0.427676	0
O43776	7.921e-05	0.176495	0
Q96I59	11.5903	0.123488	0
P49321	12.2521	-0.840453	0
Q9H0A0	1.96839	-0.832964	0
Q8NEY1	1.96163	-0.455669	0
A2RRP1	0.403604	-0.673078	0
Q15021	7.921e-05	-0.286398	0
Q9BPX3	7.921e-05	-0.995341	0
Q86XI2	8.50961	-0.399093	0
Q15003	7.921e-05	-0.564201	0
Q09161	3.67054	-0.733799	0
Q6PIU2	7.921e-05	-0.677117	0
Q9Y2A7	7.921e-05	-0.72264	0
P19338	7.921e-05	-0.444051	0
Q969V3	0.0602893	0.36188	0
Q9Y618	7.48432	-0.723629	0
Q92542	7.921e-05	0.383947	0
Q9BTX1	0.174704	-0.934724	0
O95299	7.921e-05	0.169474	0
P51970	0.100829	-0.690091	0
Q16795	0.488212	0.490585	0
Q8N183	1.82462	-0.842168	0
O96000	0.0562074	-0.842995	0
Q9Y6M9	14.3969	0.209623	0
P28331	8.06323	-0.521999	0
O75306	0.826336	-0.449907	0
O75489	13.8279	0.451487	0
O75380	0.592265	-0.515543	0
P49821	3.40632	-0.803496	0
P19404	11.7619	-0.744611	0
P56181-2	4.1932	-0.947058	0
Q8NC96	0.514784	-0.596655	0
Q8NHV4	1.68489	-0.851605	0
P18615	0.336479	-0.0390703	0
O60524	7.921e-05	-0.671691	0
Q9UMX5	7.921e-05	-0.600754	0
P21359	0.602051	0.306609	0
Q9Y697	1.5797	-0.580138	0
Q9BYG3	1.48664	-0.408687	0
Q9BPW8	1.37566	-0.570951	0
Q9NQR4	0.0993013	-0.524127	0
Q9NVX2	0.0825427	-0.414885	0
Q9BYT8	1.26769	-0.720405	0
Q96D46	7.921e-05	-0.865009	0
P22392-2	7.921e-05	-0.579401	0
P30419	7.921e-05	-0.523118	0
Q9ULX3	7.921e-05	-0.346894	0
Q9BVI4	6.50727	-0.367809	0
Q9UMY1	2.34005	-0.171754	0
Q14978-2	2.43744	-0.7734	0
Q5JPE7	0.223106	-0.793323	0
Q15233	0.99032	-0.773063	0
Q9Y3C1	0.124357	-0.598272	0
P46087	1.84674	-0.136819	0
O00567	1.03214	-0.706749	0
Q9Y314	7.921e-05	-0.454594	0
Q04721	0.234214	-0.0154602	0
O15118	0.61512	0.619356	0
P55786	0.0371004	-0.871573	0
Q8TAT6	7.921e-05	0.0611984	0
P06748	3.5246	-0.971227	0
O75607	3.15329	-0.137056	0
P16066	5.12493	-0.889582	0
P17342	0.102678	0.3972	0
Q9Y639	7.921e-05	0.407147	0
Q15818	7.921e-05	-0.860882	0
P15559	0.321646	0.165835	0
P01111	7.921e-05	-0.531779	0
Q15738	7.921e-05	-0.817845	0
P46459	7.921e-05	-0.18042	0
Q08J23	7.921e-05	0.250282	0
Q96P11-2	8.58062	-0.90445	0
Q9H0P0	4.83396	-0.815965	0
Q9BSD7	7.921e-05	-0.586386	0
Q02818	0.0109708	-0.120659	0
P80303	7.921e-05	-0.749755	0
Q9Y266	7.921e-05	-0.574039	0
O43809	3.64231	-0.660997	0
Q9UKK9	0.0249767	0.442226	0
Q7Z417	7.921e-05	-0.920779	0
P49757	0.783449	-0.499743	0
Q8WUM0	0.757468	-0.881364	0
O75694	7.921e-05	-0.680189	0
Q92621	0.0629128	-0.583806	0
Q8TEM1	0.597532	-0.798996	0
P35658	7.921e-05	-0.186532	0
P37198	3.75973	0.599148	0
Q99567	7.921e-05	-0.878926	0
Q8N1F7	0.0356555	-0.19894	0
P52948	0.0786979	0.0951496	0
P61970	1.49209	0.17687	0
O15381	1.51357	-0.739586	0
Q9UBU9	0.42748	0.595609	0
Q9Y6K5	7.921e-05	-0.0109417	0
P04181	22.5916	0.431942	0
Q9NX40	0.175236	-0.302772	0
Q01968	7.921e-05	-0.718088	0
Q5SWX8	0.696729	-0.842295	0
Q02218	0.276246	-0.950338	0
Q9NTK5	1.81175	-0.284928	0
O60313-2	27.3121	0.374464	0
P22059	0.271696	-0.500917	0
Q9BZF1	0.584555	-0.745596	0
Q15070	1.98941	-0.000743128	0
P55809	7.921e-05	-0.0947432	0
O95747	0.306756	-0.369601	0
P13674-2	7.921e-05	-0.885667	0
P07237	7.921e-05	-0.717432	0
Q9UQ80	7.921e-05	-0.783386	0
P11940	7.921e-05	-0.695245	0
Q13310-3	7.921e-05	-0.840207	0
Q86U42	5.75924	-0.773718	0
Q9UNF0	7.921e-05	-0.870371	0
Q9UKS6	7.921e-05	-0.836809	0
P43034	0.116783	0.327858	0
P22234	0.289705	-0.249213	0
Q9H074	0.0824344	-0.888643	0
Q9NWT1	3.69846	-0.725337	0
Q13177	0.212254	-0.449458	0
O96013	0.515287	-0.56906	0
Q8WX93	2.39911	0.661994	0
O95340	0.148624	0.0234066	0
Q99497	0.0915694	-0.774615	0
P09874	2.52765	-0.922725	0
Q9H0J9	1.30407	-0.273298	0
Q9NVD7	7.921e-05	-0.894894	0
Q96IZ0	0.598109	-0.712718	0
P11498	0.446843	-0.233354	0
Q15365	7.921e-05	-0.870749	0
Q15366-5	7.921e-05	-0.768953	0
O14917	0.359189	0.712109	0
Q5JVF3	1.87952	0.277988	0
Q16822	2.48132	-0.829682	0
P22061	0.0419702	-0.373043	0
P12004	7.921e-05	-0.201468	0
Q9UHG3	7.921e-05	-0.040018	0
Q13442	7.921e-05	-0.249198	0
Q9BUL8	7.921e-05	-0.772591	0
Q53EL6	3.35138	0.436943	0
O14737	7.921e-05	0.320451	0
Q8WUM4	0.0950028	-0.631194	0
Q6L8Q7	5.92041	-0.354133	0
P08559	0.0923239	-0.429441	0
P11177	0.247206	-0.126679	0
O00330	43.1164	-0.531905	0
P30101	7.921e-05	-0.528876	0
P13667	7.921e-05	-0.784754	0
Q14554	7.921e-05	-0.153988	0
Q15084	7.921e-05	-0.784423	0
O00151	7.921e-05	-0.0380207	0
Q96HC4	1.63855	0.447414	0
Q9NR12	1.05723	-0.0523434	0
Q29RF7	1.58894	-0.941391	0
P30086	0.255477	0.310133	0
Q86TG7	7.921e-05	-0.174769	0
Q9BRX2	0.700963	-0.956949	0
O00541	1.47999	-0.566576	0
O75381	0.180552	0.338208	0
P56589	0.0537745	-0.657988	0
O15067	7.921e-05	-0.820366	0
O15212	1.19373	-0.00763458	0
P17858	0.0970109	-0.592234	0
P08237	0.0820105	0.354738	0
Q01813	7.921e-05	-0.562906	0
P07737	0.0243402	-0.0407976	0
P18669	0.13227	0.368931	0
Q96HS1	0.678342	-0.472833	0
P52209	7.921e-05	-0.608583	0
P00558	7.921e-05	-0.145656	0
P36871	0.580594	-0.434357	0
O00264	7.921e-05	-0.690304	0
O15173	7.921e-05	0.000989993	0
P35232	7.921e-05	-0.558285	0
Q99623	7.921e-05	-0.755927	0
Q7RTV0	2.16845	-0.618342	0
O43175	7.921e-05	0.0323389	0
Q9BTU6	7.921e-05	0.0326857	0
P42356	7.921e-05	-0.322865	0
Q13492	0.175236	0.284761	0
Q92508	2.47728	-0.80143	0
Q5H8A4	0.385845	-0.742354	0
Q92643	7.921e-05	-0.835235	0
Q96S52	0.0836666	-0.641634	0
Q969N2	0.0129071	0.192407	0
O00443	0.402249	-0.590168	0
O00750	3.37493	0.809914	0
Q99570	7.921e-05	-0.190917	0
Q13526	7.921e-05	-0.529847	0
P48739	0.156977	-0.70382	0
Q5JRX3	25.3572	-0.881861	0
P14618	7.921e-05	0.111627	0
Q16513	4.51962	0.934677	1
Q99959-2	0.369478	-0.821547	0
Q9Y446	0.287386	-0.0524764	0
Q9Y263	0.201981	-0.760461	0
Q8NHP8	0.0291726	0.301944	0
Q01970	7.921e-05	-0.883373	0
Q13393	0.318742	-0.548566	0
Q8IV08	3.6879	-0.55443	0
Q15149	7.921e-05	-0.638303	0
O60664	0.541995	-0.40697	0
P53350	7.921e-05	-0.024032	0
Q02809	7.921e-05	-0.802032	0
O00469-2	7.921e-05	0.0282411	0
O60568	0.0994627	-0.592698	0
O43660	0.633896	-0.900858	0
P13797	1.70478	0.67583	0
O15031	7.921e-05	-0.173317	0
Q10713	0.372569	-0.949144	0
O75439	22.3176	-0.75749	0
Q9H307	2.54929	-0.913417	0
Q9NRX1	7.921e-05	-0.584756	0
P00491	0.974807	-0.773816	0
Q8IY17	0.221861	0.0577475	0
Q8TCS8	7.921e-05	0.124251	0
O00592	2.57047	0.876556	0
Q9H488	0.148363	0.385417	0
Q8NBL1	0.997702	0.188998	0
Q9Y2S7	19.2396	-0.52278	0
Q9BY77	8.81337	-0.575797	0
O95602	6.19531	-0.996199	0
O15160	1.89186	-0.440802	0
Q9GZS1-2	3.59246	-0.878612	0
P52434	1.51357	-0.857997	0
O00411	195.45	-0.867128	0
Q15165	7.921e-05	-0.709259	0
Q99575	0.878787	-0.842775	0
P16435	7.921e-05	-0.253523	0
Q15181	0.472572	-0.555307	0
Q9H2U2	0.186338	-0.544777	0
Q13136	0.710939	0.224635	0
Q86W92-2	0.359189	0.566456	0
P62937	7.921e-05	-0.58988	0
P23284	7.921e-05	-0.699387	0
Q08752	0.0544309	-0.260091	0
Q9UNP9	9.18926	0.621303	0
P30405	0.434033	-0.268487	0
O43447	1.94723	0.149681	0
P62136	7.921e-05	0.230476	0
P62140	7.921e-05	-0.650439	0
O14974	1.57145	0.776125	0
P62714	7.921e-05	-0.596841	0
P30153	7.921e-05	0.248169	0
Q14738	0.345727	-0.730972	0
O60828	6.4829	-0.818245	0
O43663	7.921e-05	-0.393678	0
P42785	0.418475	0.33357	0
Q06830	7.921e-05	-0.464106	0
P32119	7.921e-05	0.120891	0
P30048	7.921e-05	-0.656437	0
Q13162	7.921e-05	-0.984492	0
P30044	7.921e-05	-0.405163	0
P30041	0.102678	-0.138053	0
Q9HCU5	7.921e-05	-0.695756	0
P13861	7.921e-05	-0.384894	0
Q969G5	2.5101	0.763516	0
P14314-2	7.921e-05	-0.483173	0
P78527	7.921e-05	-0.770138	0
O75569	0.452987	-0.898888	0
Q99873-4	7.921e-05	-0.222349	0
O14744	7.921e-05	-0.642259	0
Q86WR7	0.402032	-0.557307	0
Q9UMS4	1.38898	-0.965143	0
O43395	3.14457	-0.688558	0
Q8WWY3	0.376763	-0.0870769	0
O43172	1.41015	-0.476926	0
O94906	7.921e-05	-0.73637	0
Q6P2Q9	7.921e-05	-0.793358	0
P60891	0.148363	0.0287434	0
P11908	2.29994	-0.541637	0
Q96M27	1.25596	-0.664665	0
P48634	7.921e-05	-0.583497	0
Q5JSZ5	0.167025	-0.626281	0
Q9Y520-4	7.921e-05	-0.383175	0
Q9Y6M0	7.921e-05	-0.416735	0
P0CW18	7.921e-05	-0.617118	0
P07602	7.921e-05	-0.201553	0
Q9Y617	0.143687	0.54942	0
O75475	21.7507	0.637779	0
P25786	7.921e-05	-0.725649	0
P25787	0.0348933	-0.891265	0
P25788	0.0553593	0.460379	0
P25789	7.921e-05	0.471804	0
P28066	7.921e-05	-0.180933	0
P60900	0.0204795	0.126559	0
O14818	7.921e-05	-0.621724	0
P20618	7.921e-05	-0.873596	0
P49720	7.921e-05	-0.785953	0
P28070	7.921e-05	-0.29382	0
P28074	0.0249767	-0.456711	0
Q99436	0.100972	-0.847838	0
P62191	7.921e-05	-0.0561781	0
P35998	7.921e-05	-0.910734	0
P17980	7.921e-05	-0.573208	0
P43686	0.0109708	0.218398	0
P62195	7.921e-05	-0.918626	0
P62333	0.289247	-0.72769	0
Q99460	7.921e-05	-0.6682	0
O00231	7.921e-05	-0.64366	0
O00232	7.921e-05	-0.731494	0
Q9UNM6	7.921e-05	-0.708296	0
Q13200	7.921e-05	0.0248669	0
O43242	7.921e-05	-0.559389	0
P55036	7.921e-05	-0.519281	0
Q15008	7.921e-05	-0.331992	0
P51665	7.921e-05	-0.680644	0
P48556	0.85974	0.122378	0
Q06323	0.102678	-0.0171822	0
Q9UL46	7.921e-05	-0.57832	0
P61289	0.65696	-0.359387	0
P26599	0.100829	-0.837182	0
O95758	7.921e-05	-0.869796	0
Q96EY7	0.885853	-0.758291	0
Q9H7Z7	7.921e-05	-0.384463	0
Q15185	7.921e-05	-0.604338	0
Q9P2B2	0.300319	-0.191261	0
Q05397	0.240052	-0.506287	0
P06454	1.02004	-0.0928104	0
Q93096	7.921e-05	-0.74614	0
P18031	7.921e-05	-0.886512	0
Q06124-2	7.921e-05	-0.0924051	0
P17706	7.921e-05	-0.297377	0
P10586	7.921e-05	-0.7298	0
Q12913	2.47539	0.224585	0
Q13332-6	4.84639	-0.47681	0
Q6NZI2	1.16527	0.813489	0
Q9Y3E5	7.921e-05	-0.576005	0
Q9UHX1	1.00577	-0.54758	0
Q14671	7.921e-05	-0.281256	0
Q00577	7.921e-05	-0.648303	0
Q96QR8	0.0994627	-0.707939	0
Q9Y606	7.921e-05	0.00867683	0
P15151	7.921e-05	0.491882	0
Q92692	7.921e-05	-0.457497	0
Q92626	0.216035	0.0420819	0
P32322	7.921e-05	-0.700287	0
Q96C36	2.46681	-0.302755	0
P11216	0.0578881	-0.36844	0
P47897	7.921e-05	-0.265192	0
Q6ZRP7	0.0511164	-0.423999	0
P61026	7.921e-05	-0.370329	0
Q15907	0.469695	0.732885	0
Q6WKZ4	0.0429461	0.187338	0
Q9BXF6	2.72625	0.663474	0
Q6IQ22	0.175602	0.466521	0
P51153	7.921e-05	0.448161	0
P61106	7.921e-05	-0.6261	0
Q9NP72	7.921e-05	-0.629545	0
P62820	7.921e-05	0.224367	0
Q9H0U4	7.921e-05	-0.461085	0
Q9NX57	0.214083	-0.382033	0
Q9UL25	7.921e-05	-0.545918	0
Q9ULC3	7.921e-05	-0.565146	0
P61019	7.921e-05	-0.704872	0
Q13636	7.921e-05	-0.221726	0
Q13637	0.0336735	0.716445	0
Q9BZG1	7.921e-05	-0.292008	0
Q15286	7.921e-05	-0.514886	0
O95716	7.921e-05	-0.493477	0
Q15042	3.88954	-0.263616	0
Q9H2M9	0.497898	-0.613716	0
P20338	7.921e-05	-0.423265	0
P20339	0.704602	-0.434068	0
P61020	0.00581583	0.230148	0
P51148	7.921e-05	-0.105367	0
P20340-2	7.921e-05	-0.375226	0
P51149	7.921e-05	-0.388904	0
P61006	7.921e-05	0.816909	0
P51151	7.921e-05	-0.399972	0
Q5HYI8	7.921e-05	-0.114051	0
P63000	7.921e-05	-0.804896	0
Q9H0H5	7.921e-05	-0.184901	0
P54727	0.0531116	-0.809137	0
P78406	0.209762	-0.57547	0
Q9P0K7	0.0554388	0.168735	0
P11233	7.921e-05	0.71967	0
P11234-2	7.921e-05	0.536596	0
Q9UKM9	0.0825427	-0.511233	0
P62826	0.0752811	-0.804482	0
P43487	0.0278539	-0.754428	0
P49792	7.921e-05	-0.688616	0
P46060	0.237045	-0.519085	0
P62834	7.921e-05	0.00042082	0
Q9Y3L5	0.0419702	-0.21804	0
Q70E73	1.63297	-0.429643	0
P54136	7.921e-05	-0.548016	0
Q8IY67-2	2.38876	-0.821113	0
Q09028	1.54847	-0.897883	0
Q16576	0.356327	-0.930671	0
Q9NTZ6	0.240964	-0.41628	0
Q96PK6	1.90105	-0.826058	0
Q5T8P6-3	13.7229	-0.624294	0
Q9P2N5	14.3969	-0.822414	0
Q9NW13	0.196843	-0.335859	0
P98179	0.108293	-0.797338	0
Q14498	7.26509	-0.400212	0
Q9BWF3	7.921e-05	-0.593014	0
A0AV96	7.921e-05	-0.68084	0
Q9Y5S9	0.289247	-0.094067	0
P29558	0.0544309	-0.432915	0
P38159	1.53285	-0.817574	0
P18754	12.3886	-0.86938	0
Q9P258	0.841044	-0.791342	0
Q15293	7.921e-05	-0.708642	0
Q14257	7.921e-05	-0.174136	0
Q96D15	7.921e-05	0.622876	0
Q8TC12	7.921e-05	-0.332233	0
P35241	7.921e-05	-0.280953	0
P46063	1.15498	-0.5218	0
Q00765	7.921e-05	-0.495132	0
Q6NUM9	0.618628	0.506965	0
P35250	7.921e-05	-0.151158	0
P40938	7.921e-05	-0.853313	0
P35249	7.921e-05	-0.432258	0
P40937	7.921e-05	-0.671847	0
Q15382	0.0993673	-0.504284	0
P61586	7.921e-05	0.139273	0
P62745	0.0249767	-0.0635913	0
Q9HBH0	7.921e-05	-0.197252	0
P84095	7.921e-05	-0.361147	0
Q8IXI2	0.0574849	-0.128326	0
Q8IXI1	7.98312	-0.781599	0
Q96DB5	7.921e-05	-0.0527765	0
Q5VTR2	5.39875	-0.678258	0
Q63HN8	7.921e-05	0.669135	0
O75150	23.2894	-0.563065	0
P13489	7.921e-05	-0.93452	0
Q9HC36	10.7087	-0.526921	0
Q9H4A4	0.617901	-0.404558	0
Q15287	1.49569	-0.802317	0
O75116	1.27544	0.852911	0
Q01974	7.921e-05	0.593122	0
O75695	0.452987	-0.873358	0
P27694	7.921e-05	-0.601782	0
Q9H6T3	3.49594	0.816954	0
Q9H7B2	4.77814	-0.853858	0
P27635	7.921e-05	-0.454529	0
P62906	7.921e-05	-0.738226	0
P62913	7.921e-05	-0.664749	0
P30050	7.921e-05	-0.887907	0
P26373	7.921e-05	-0.756765	0
P40429	7.921e-05	-0.87846	0
P50914	7.921e-05	-0.897729	0
P61313	7.921e-05	0.145833	0
P18621	7.921e-05	-0.979755	0
Q07020	7.921e-05	-0.793243	0
Q02543	7.921e-05	-0.372972	0
P84098	7.921e-05	-0.82007	0
P46778	7.921e-05	-0.877954	0
P35268	7.921e-05	-0.8334	0
Q6P5R6	7.921e-05	-0.516824	0
P62829	7.921e-05	-0.940949	0
P62750	7.921e-05	-0.952463	0
P83731	7.921e-05	-0.887813	0
P61254	7.921e-05	-0.799773	0
P61353	7.921e-05	-0.806966	0
P46776	7.921e-05	-0.86817	0
P46779	7.921e-05	-0.887493	0
P47914	7.921e-05	-0.870465	0
P39023	7.921e-05	-0.856393	0
P62888	7.921e-05	-0.619036	0
P62899	7.921e-05	-0.860443	0
P62910	7.921e-05	-0.894491	0
P49207	7.921e-05	-0.526863	0
P42766	7.921e-05	-0.851833	0
P18077	7.921e-05	-0.943183	0
Q9Y3U8	7.921e-05	-0.676912	0
P83881	7.921e-05	-0.508913	0
P61513	7.921e-05	-0.544186	0
P63173	7.921e-05	-0.71119	0
P36578	7.921e-05	-0.670575	0
P46777	7.921e-05	-0.49867	0
Q02878	7.921e-05	-0.625942	0
P18124	7.921e-05	-0.846202	0
P62424	7.921e-05	-0.758615	0
P62917	7.921e-05	-0.926224	0
P32969	7.921e-05	-0.605016	0
P05388	7.921e-05	-0.830265	0
P05386	2.51517	-0.94765	0
P05387	7.921e-05	-0.797684	0
P04843	7.921e-05	-0.616679	0
P04844	7.921e-05	-0.742704	0
P46783	7.921e-05	-0.903143	0
P62280	7.921e-05	-0.472966	0
P25398	7.921e-05	-0.851849	0
P62277	7.921e-05	-0.830009	0
P62263	7.921e-05	-0.57897	0
P62841	7.921e-05	-0.705737	0
P62244	7.921e-05	-0.855922	0
P62249	7.921e-05	-0.686507	0
P08708	7.921e-05	-0.943093	0
P62269	7.921e-05	-0.820304	0
P39019	7.921e-05	-0.792386	0
P15880	7.921e-05	-0.774979	0
P60866	7.921e-05	-0.428494	0
P63220	7.921e-05	-0.655205	0
P62266	7.921e-05	-0.894667	0
P62847	7.921e-05	-0.723529	0
P62851	7.921e-05	-0.338844	0
P62854	7.921e-05	-0.780239	0
P62979	17.3864	0.27199	0
Q71UM5	7.921e-05	-0.7246	0
P62857	7.921e-05	-0.937064	0
P62273	7.921e-05	-0.388014	0
P23396	7.921e-05	-0.972524	0
P61247	7.921e-05	-0.452282	0
P62701	7.921e-05	-0.847616	0
P46782	7.921e-05	-0.307048	0
P62753	7.921e-05	-0.664878	0
P51812	7.13122	0.721745	0
P62081	7.921e-05	-0.979839	0
P62241	7.921e-05	-0.663565	0
P46781	7.921e-05	-0.946958	0
P08865	7.921e-05	-0.334183	0
Q8N122	0.85664	-0.177333	0
Q92600	0.401364	-0.321013	0
P10301	0.0791575	-0.0666392	0
P62070	7.921e-05	-0.241387	0
Q9P2E9	7.921e-05	-0.627928	0
P23921	7.921e-05	-0.108726	0
Q5JTH9	1.17573	-0.590586	0
Q15050	2.29477	-0.883564	0
O76021	0.0348933	-0.830415	0
Q15404	7.921e-05	-0.795576	0
O00442	0.143848	-0.215541	0
Q9Y3I0	7.921e-05	-0.71668	0
O95197	0.0593758	-0.917114	0
Q9NQC3	7.921e-05	-0.561798	0
Q9Y265	0.0629128	0.613925	0
Q9Y230	0.438055	0.336017	0
P60903	0.708776	0.468736	0
Q99584	0.252957	-0.236418	0
P26447	0.441995	0.219345	0
P06703	0.508044	0.432114	0
Q9NTJ5	7.921e-05	0.337435	0
Q15424	5.47874	-0.85951	0
Q9Y512	7.44679	-0.664341	0
Q9NR31	0.0249767	-0.376194	0
P82979	8.02728	-0.949729	0
P49591	0.464225	0.35145	0
Q9NP81	5.7748	-0.964565	0
O43290	2.2875	-0.867084	0
Q9Y3A5	7.921e-05	0.202613	0
O15126	7.921e-05	-0.384076	0
O15127	1.45401	-0.521941	0
O14828	7.921e-05	-0.439623	0
Q8WTV0-2	0.0480499	0.360272	0
Q14108	0.900643	0.684629	0
O00767	7.921e-05	-0.401538	0
Q8WVM8	7.921e-05	-0.22069	0
Q8WU76	7.921e-05	-0.73233	0
P22307	7.921e-05	-0.319023	0
Q14160	0.195939	-0.646169	0
Q96KG9-2	2.1053	-0.413534	0
Q6P3W7	1.88861	0.165777	0
P34741	0.100414	-0.331322	0
O00560	7.921e-05	-0.801213	0
Q99470	0.846731	-0.63322	0
Q9HCN8	0.100972	-0.032846	0
Q9BRK5	7.921e-05	-0.374983	0
P31040	0.201707	0.384811	0
P21912	2.43709	-0.921653	0
P67812	7.921e-05	0.0631232	0
P55735	0.00805796	0.494026	0
O75396	7.921e-05	-0.722729	0
Q15436	7.921e-05	-0.200158	0
Q15437	7.921e-05	0.216613	0
Q9Y6Y8	0.0985945	-0.106515	0
O95486	1.41898	-0.284082	0
O95487	7.921e-05	-0.563303	0
P53992	0.00379484	0.083475	0
O94855	7.921e-05	-0.105129	0
O94979	0.0249767	0.21926	0
P61619	7.921e-05	0.208033	0
Q99442	0.244463	-0.973194	0
Q9UGP8	0.0204185	-0.252606	0
Q96EE3-1	0.0544309	-0.531589	0
Q9UBV2	0.950172	0.454269	0
Q99985	1.34388	-0.904616	0
Q9P0V9	7.921e-05	-0.800068	0
Q9NVA2	7.921e-05	-0.931869	0
Q15019	7.921e-05	-0.917076	0
Q14141	7.921e-05	-0.822513	0
Q16181-2	7.921e-05	-0.786269	0
Q92599	0.153275	-0.890789	0
Q9UHD8	7.921e-05	-0.838938	0
Q8NC51	7.921e-05	-0.865219	0
Q9NRX5	7.921e-05	-0.421384	0
P35237	0.700963	-0.177753	0
P50454	7.921e-05	-0.683929	0
Q01105	0.263231	-0.160996	0
Q86TU7	0.220122	0.12997	0
Q15637-5	6.59109	-0.461081	0
Q15459	1.66381	-0.831374	0
Q15428	4.81957	0.148445	0
Q12874	2.29256	-0.952423	0
O75533	2.59441	-0.859807	0
Q13435	0.185577	-0.709518	0
Q15393	2.00772	-0.873769	0
Q9Y3B4	1.36644	-0.695492	0
P31947	1.25618	-0.581141	0
P23246	0.527498	-0.93757	0
Q9H9B4	0.08976	-0.920701	0
Q9BWM7	0.659377	-0.951911	0
O95470	0.0241676	-0.863223	0
Q9H788	0.311202	-0.678191	0
Q5HYK7	0.406226	-0.379529	0
Q9Y371	7.921e-05	-0.497261	0
Q96B97-2	1.6521	0.780631	0
A1X283	1.67158	0.186169	0
P29353	168.127	0.959443	1
P34896-2	7.921e-05	-0.545768	0
P34897	7.921e-05	-0.479668	0
Q15477	7.921e-05	-0.927362	0
P42285	0.717076	-0.426874	0
P63208	7.921e-05	-0.91469	0
P55011	0.185577	-0.799872	0
Q9UP95	7.921e-05	-0.972105	0
Q9UHW9-2	7.921e-05	-0.70406	0
P53985	7.921e-05	-0.12511	0
O15427	7.921e-05	-0.108732	0
P43003	0.154421	-0.0484707	0
P43007	7.921e-05	-0.763985	0
Q15758	7.921e-05	-0.364622	0
P53007	0.217725	-0.702055	0
Q9UBX3	7.921e-05	-0.691448	0
Q02978	2.34769	-0.638069	0
Q9UJS0	0.322095	-0.447144	0
Q9H936	45.0101	-0.966006	0
Q6NUK1	5.77077	-0.999043	0
Q00325-2	7.921e-05	-0.881425	0
P05141	7.921e-05	0.303596	0
P12236	0.0820105	0.256131	0
O14975	7.921e-05	-0.836302	0
Q6P1M0	1.5099	-0.941059	0
Q99808	7.921e-05	-0.154632	0
P11166	7.921e-05	-0.363296	0
P11169	0.0836666	0.869192	0
Q9Y6M5	7.921e-05	-0.741132	0
Q8NEW0	7.921e-05	-0.339371	0
Q8TB61	0.00581583	-0.43974	0
Q8IXU6	0.863474	0.364467	0
Q9H2H9	7.921e-05	-0.289074	0
Q96QD8	7.921e-05	-0.290743	0
Q9ULF5	7.921e-05	-0.19285	0
Q15043	7.921e-05	-0.284724	0
P08195	7.921e-05	-0.393305	0
Q8NBI5	7.921e-05	-0.340876	0
P04920	7.921e-05	-0.59604	0
Q9Y6M7-6	3.74768	-0.475492	0
P30825	7.921e-05	-0.256897	0
Q01650	7.921e-05	0.147205	0
O14745	0.832771	0.88605	0
Q15599	7.921e-05	0.0449011	0
Q96BD0	1.1112	0.504463	0
Q9GZT3	7.921e-05	-0.387149	0
Q14683	7.921e-05	-0.761696	0
O95347	7.921e-05	-0.651322	0
Q9UQE7	0.769106	-0.914773	0
Q9NTJ3	7.921e-05	-0.381322	0
Q8ND04	0.815625	-0.000349365	0
O75940	1.27317	-0.31739	0
Q9H4F8	1.37741	-0.00863166	0
Q2TAY7	2.24344	-0.270346	0
O00161	0.148363	0.140982	0
O95721	0.100972	-0.938573	0
O76070	18.3299	-0.687323	0
Q7KZF4	7.921e-05	-0.304693	0
O75643	0.0375935	-0.544367	0
Q96DI7	0.85212	-0.674214	0
P08621	1.09598	-0.5762	0
P09012	2.51157	-0.32666	0
P09661	0.408925	-0.799195	0
P14678	0.565425	-0.376695	0
P08579	6.08989	-0.291401	0
P09234	1.72323	-0.832423	0
P62314	2.2785	-0.47598	0
P62316	1.69679	-0.69505	0
P62318	7.921e-05	-0.674551	0
P62306	0.562725	-0.42915	0
Q13425	0.274423	-0.821698	0
Q13573	5.30778	0.186774	0
Q13596	0.0286836	-0.53792	0
Q9UMY4	7.921e-05	-0.304203	0
O60749	0.0306143	0.104603	0
Q96L92	7.921e-05	-0.146231	0
O60493	7.921e-05	0.101202	0
Q9Y5X3	0.259422	0.457677	0
Q9UNH7	0.293206	-0.178049	0
Q9Y5X2	1.96688	0.0753214	0
Q9Y5X1	7.921e-05	-0.73925	0
P35610	7.921e-05	-0.228693	0
P00441	1.0267	0.276132	0
P04179	6.30068	-0.971899	0
P18583-5	0.878101	-0.0296812	0
O94875-11	3.68616	0.594477	0
Q00796	7.921e-05	-0.780263	0
P23497	4.79354	-0.981518	0
Q9UBP0	0.291967	-0.242825	0
Q8NB90	2.96124	-0.281201	0
Q86XZ4	0.0243402	-0.15165	0
Q9NUQ6	7.921e-05	-0.0494268	0
Q9Y6A9	0.272412	-0.818335	0
Q15005	7.921e-05	0.102784	0
P61009	7.921e-05	-0.545069	0
Q5M775	7.921e-05	0.0398574	0
Q69YQ0	2.94518	-0.0502563	0
Q9NZD8	0.939457	-0.481747	0
Q9UQ90	36.42	-0.267409	0
Q5W111	0.374429	-0.395437	0
Q13813	0.00581583	0.516311	0
Q01082	7.921e-05	0.521898	0
O15020	7.921e-05	-0.670201	0
O15269	7.921e-05	-0.641478	0
O15270	0.886825	-0.700063	0
Q9Y6N5	20.4259	-0.925385	0
Q13501	7.921e-05	-0.224786	0
O75044	1.42944	-0.840835	0
P37108	7.921e-05	-0.869803	0
P09132	0.61512	-0.0684793	0
P61011	7.921e-05	0.364701	0
Q9UHB9	7.921e-05	-0.734359	0
O76094	7.921e-05	-0.133183	0
P49458	7.921e-05	-0.690961	0
Q96SB4	7.921e-05	-0.77934	0
P78362-2	0.853022	-0.147077	0
P08240	7.921e-05	-0.914534	0
Q9Y5M8	7.921e-05	-0.575814	0
Q8IYB3	2.56294	-0.835557	0
Q9UQ35	2.22233	0.168109	0
Q9BXP5	3.27819	-0.219343	0
Q07955	6.59431	-0.713491	0
Q05519	0.79708	-0.260812	0
Q01130	0.732235	-0.410393	0
P84103	8.36552	-0.589578	0
Q08170	7.69206	-0.923238	0
Q13243	13.5299	-0.760331	0
Q13247	7.96119	-0.175892	0
Q16629	4.95226	-0.991607	0
Q13242	1.93234	-0.837707	0
Q04837	0.216035	-0.707433	0
P43307	7.921e-05	-0.764949	0
P51571	7.921e-05	-0.989372	0
Q08945	5.76531	-0.952221	0
P50502	7.921e-05	-0.704545	0
Q92783	7.921e-05	-0.313931	0
P40763	7.921e-05	0.0167989	0
Q9NUL3	7.921e-05	-0.553746	0
Q658P3-2	2.67623	-0.669657	0
Q13586	0.880595	0.624863	0
P31948	7.921e-05	-0.634972	0
Q9P289	7.921e-05	-0.599131	0
P16949	0.526547	0.616185	0
P27105	7.921e-05	-0.47702	0
Q9UJZ1	6.97965	-0.914748	0
Q9Y3F4	7.921e-05	-0.76323	0
O43815	7.921e-05	0.142188	0
P46977	7.921e-05	-0.675038	0
Q8TCJ2	0.0767993	-0.0952328	0
Q9UNE7	7.921e-05	-0.46885	0
O60499	7.921e-05	-0.931645	0
Q86Y82	7.921e-05	-0.493246	0
O14662	7.921e-05	-0.937014	0
Q13190	0.0242295	-0.579087	0
O43752	0.291967	-0.801985	0
O15400	7.921e-05	-0.598783	0
Q9UNK0	2.1193	-0.795551	0
P61764	7.921e-05	-0.404059	0
O00186	7.921e-05	-0.581822	0
P53999	0.415195	-0.767223	0
Q9P2R7	0.450583	-0.978948	0
P53597	7.921e-05	-0.504077	0
Q96I99	23.5856	-0.931562	0
Q8NBJ7	7.921e-05	-0.214697	0
P63165	7.921e-05	-0.301415	0
Q9Y5B9	3.30245	-0.912471	0
Q8IYB8	4.48747	-0.445864	0
O15260	7.921e-05	-0.48305	0
O95425-2	14.4535	0.288585	0
Q9UH65	0.0121785	-0.632791	0
O60506	7.921e-05	-0.572848	0
O43760-2	7.921e-05	-0.679828	0
Q16563-2	7.921e-05	-0.489546	0
Q9BSH4	7.77214	-0.983328	0
Q92804	1.85177	-0.827299	0
P37802	7.921e-05	-0.30423	0
P37837	3.97645	0.141832	0
Q9C0D5	0.106316	-0.628938	0
Q7L7X3	0.0249767	0.493002	0
Q9H2K8	0.900643	-0.170013	0
Q03518	0.0383383	-0.118826	0
Q03519	7.921e-05	-0.57067	0
Q13148	0.75233	-0.787424	0
P26639	7.921e-05	0.113132	0
Q9BW92	38.2602	-0.560786	0
Q4KMP7	0.193407	-0.104979	0
O60907-2	1.49209	-0.481763	0
Q9BZK7	1.04475	-0.578821	0
Q9Y4P3	7.921e-05	-0.626103	0
Q969Z0	0.704365	-0.878247	0
P23193	0.216555	0.156578	0
Q15369	7.921e-05	0.197337	0
O14776	9.03551	-0.624981	0
Q9BQ70	0.299486	-0.504295	0
Q13428-4	17.8411	-0.722956	0
P17987	0.0544309	0.0184193	0
Q9H7E2-3	1.22006	-0.988686	0
Q9NZ01	7.921e-05	-0.901673	0
Q9UGI8	0.174704	-0.872383	0
Q00059	1.20347	0.887179	0
Q8WVM0	10.189	-0.775065	0
Q9H5Q4	1.68573	-0.875901	0
P10646	1.55638	0.140067	0
P02786	7.921e-05	-0.492376	0
P36897	7.921e-05	-0.242336	0
Q03167	0.543208	-0.902967	0
O43493	7.921e-05	-0.834885	0
Q8WUY1	7.921e-05	-0.824244	0
Q8NI27	4.35964	-0.863571	0
Q9Y2W1	3.18452	-0.913447	0
P31483	0.176826	-0.147531	0
Q01085-2	7.921e-05	-0.61087	0
[truncated: 238 more rows]

## Sheet: figure4b
	rank	y
P00533	1	1
Q9NZ08	2	1
Q9Y2H6	3	1
P62993	4	1
O75475	5	1
P29353	6	1
Q16880	7	1
O00592	8	0.999
Q658P3-2	9	0.993
Q8IVT2	10	0.986
Q9BY89	11	0.977
Q9UQ90	12	0.974
P43003	13	0.966
Q8NB49	14	0.944
P52943	15	0.938
P78347	16	0.938
P42166	17	0.918
Q9UNP9	18	0.863
Q8IXU6	19	0.817
O14745	20	0.794
Q8N8S7	21	0.79
Q8IV08	22	0.79
P07355	23	0.662
P04920	24	0.65
Q9H0X4	25	0.628
Q9BUP3	26	0.609
O95672	27	0.6
P60903	28	0.598
Q13421-4	29	0.512
Q13444	30	0.495
O75976	31	0.453
P09601	32	0.44
Q9H0B6	33	0.42
Q15382	34	0.417
O15347	35	0.406
P23497	36	0.403
Q9UNF1	37	0.402
Q9NXW2	38	0.39
Q9NTX5	39	0.366
Q05397	40	0.365
P10646	41	0.359
P38435	42	0.343
P54578	43	0.323
Q96C01	44	0.32
Q9UIQ6	45	0.314
Q93009	46	0.312
P48723	47	0.307
O96005	48	0.301
Q9UPN3-2	49	0.289
Q9BTU6	50	0.276
Q5H8A4	51	0.276
Q69YQ0	52	0.267
Q9P0L0	53	0.263
P60604	54	0.251
Q06481	55	0.246
Q9NRX5	56	0.234
Q9HDC9	57	0.222
Q86XP3	58	0.217
O43633	59	0.214
Q9Y4W6	60	0.212
P09429	61	0.211
P35580-5	62	0.203
P33527	63	0.202
Q9UKS6	64	0.189
Q96CP2	65	0.183
Q9H9A6	66	0.175
O43795	67	0.175
Q5T9L3-2	68	0.172
Q9Y679	69	0.165
P51511	70	0.159
P15924	71	0.142
Q96RT1-3	72	0.142
O14744	73	0.14
Q99653	74	0.136
Q9P0T7	75	0.126
Q9HD42	76	0.123
Q7KZI7-14	77	0.12
Q8WXX5	78	0.114
Q8NHP6	79	0.113
P52594	80	0.111
Q99439	81	0.11
O14656	82	0.105
P63165	83	0.104
Q00341	84	0.101
O75844	85	0.1
O75531	86	0.097
P22059	87	0.093
P98194	88	0.092
P30519	89	0.092
Q15392	90	0.09
P42025	91	0.085
P61160	92	0.085
Q5W111	93	0.085
Q9UNQ0	94	0.08
Q6UW68	95	0.079
P08195	96	0.078
Q16181-2	97	0.076
O43491	98	0.075
Q15691	99	0.07
Q96PY5	100	0.068
Q16850	101	0.065
O43681	102	0.062
P62807	103	0.062
Q8N6H7	104	0.059
Q8WU76	105	0.058
Q9H4A3-5	106	0.058
Q53EP0	107	0.057
Q9HD45	108	0.057
Q86WA8	109	0.055
Q6DN12	110	0.053
Q9UBG0	111	0.052
Q8N6T3	112	0.051
Q92890	113	0.05
Q9BQ70	114	0.049
Q8NF37	115	0.046
Q15818	116	0.046
P27694	117	0.046
P42702	118	0.045
P35221	119	0.044
P33176	120	0.042
Q13425	121	0.042
Q6IAN0	122	0.041
O60427	123	0.039
Q13561	124	0.037
Q9NQX4	125	0.037
Q14847	126	0.036
O00151	127	0.036
Q96IZ0	128	0.035
Q96LJ7	129	0.034
Q14344	130	0.033
P35222	131	0.032
P02545	132	0.032
Q9H074	133	0.032
Q86VP6	134	0.03
P18074	135	0.028
P36897	136	0.028
O15230	137	0.027
Q8NB16	138	0.027
O43143	139	0.026
P42345	140	0.025
Q5T7V8	141	0.024
Q9UBM7	142	0.021
Q30201	143	0.02
Q07954	144	0.019
O75116	145	0.019
Q9NUU7	146	0.018
P43034	147	0.018
P11908	148	0.018
P61764	149	0.018
Q01813	150	0.017
O95573	151	0.016
O00499	152	0.016
Q15334	153	0.016
P62979	154	0.015
P11388	155	0.015
O00468-6	156	0.014
Q2M2I8	157	0.013
O15320	158	0.013
Q53H82	159	0.013
Q13586	160	0.013
Q9UNE7	161	0.013
P37802	162	0.013
P0DMV9	163	0.012
O15173	164	0.012
O00750	165	0.012
P55011	166	0.012
Q7L576	167	0.011
P55145	168	0.011
Q9UHG3	169	0.011
Q09666	170	0.01
O75787	171	0.01
Q5VV42	172	0.01
Q9Y696	173	0.01
Q15738	174	0.01
P47897	175	0.01
Q15041	176	0.009
P14635	177	0.009
O75153	178	0.009
Q8TDM6	179	0.009
O43324	180	0.009
P04406	181	0.009
P22061	182	0.009
P29401-2	183	0.009
O15439	184	0.008
Q96C19	185	0.008
P19447	186	0.008
Q14192	187	0.008
O95747	188	0.008
Q9BQA1	189	0.008
Q14527	190	0.007
Q9Y6W5	191	0.007
P49189	192	0.006
Q96JB5	193	0.006
Q9Y394	194	0.006
P01130	195	0.006
Q9UQ35	196	0.006
Q709C8	197	0.006
P21964	198	0.005
Q96HY6	199	0.005
Q96EK6	200	0.005
Q9Y6M0	201	0.005
P34741	202	0.005
P12270	203	0.005
P11171	204	0.004
Q6P1A2	205	0.004
Q9UL46	206	0.004
Q8NBI5	207	0.004
O75044	208	0.004
Q8NBN3	209	0.004
P68133	210	0.003
P63010	211	0.003
Q14203	212	0.003
Q9BTZ2	213	0.003
P41250	214	0.003
P08236	215	0.003
P26583	216	0.003
Q68D91	217	0.003
Q9BZF1	218	0.003
Q9UMY4	219	0.003
P98155-2	220	0.003
O75915	221	0.002
Q99933	222	0.002
P51572-2	223	0.002
P06493	224	0.002
O15121	225	0.002
O43402	226	0.002
Q5VW38-2	227	0.002
Q8IZP9	228	0.002
P30508	229	0.002
P05783	230	0.002
P07942	231	0.002
O00159-3	232	0.002
Q9Y2A7	233	0.002
Q92542	234	0.002
P52209	235	0.002
P52434	236	0.002
P61026	237	0.002
Q9H2M9	238	0.002
Q9Y230	239	0.002
Q9H4F8	240	0.002
O43815	241	0.002
Q9NV96	242	0.002
Q9UNY4	243	0.002
O60763	244	0.002
Q96JC1-2	245	0.002
O75083	246	0.002
Q8IZP0	247	0.001
P61158	248	0.001
Q8IVF2	249	0.001
Q9Y5S2	250	0.001
P50613	251	0.001
Q96G23	252	0.001
O14578-4	253	0.001
Q15125	254	0.001
Q12805	255	0.001
P50402	256	0.001
Q9UBQ7	257	0.001
Q01629	258	0.001
Q5VZK9	259	0.001
Q7L1W4	260	0.001
Q9H089	261	0.001
Q14696	262	0.001
Q01970	263	0.001
O95602	264	0.001
Q86W92-2	265	0.001
O43663	266	0.001
Q15042	267	0.001
P20339	268	0.001
Q8N122	269	0.001
Q8WTV0-2	270	0.001
Q99470	271	0.001
Q00796	272	0.001
Q5M775	273	0.001
O43493	274	0.001
Q8TEY7	275	0.001
P54577	276	0.001
Q9NRG9	277	0
P49588	278	0
Q9NP58	279	0
P61221	280	0
Q8NE71	281	0
Q9UG63	282	0
Q9NUQ8	283	0
Q9NUJ1	284	0
O95870	285	0
P42765	286	0
Q13085	287	0
Q9H845	288	0
P49748-3	289	0
P53396	290	0
Q99798	291	0
P49753	292	0
Q9Y305	293	0
Q4G176	294	0
O60488	295	0
P61163	296	0
P55265	297	0
P35611	298	0
P11766	299	0
Q9BRR6	300	0
Q16186	301	0
Q8N556	302	0
Q9UKV8	303	0
P23526	304	0
O43865	305	0
O95433	306	0
O95831	307	0
Q9BRQ8	308	0
P15121	309	0
Q8IZ83	310	0
P54886	311	0
P04075	312	0
P09972	313	0
Q9H553	314	0
Q86V81	315	0
Q86XL3	316	0
O75179	317	0
Q9NQW6	318	0
P39687	319	0
Q92688	320	0
P04083	321	0
P50995	322	0
P08758	323	0
P08133	324	0
P20073	325	0
P27695	326	0
Q9BZZ5-2	327	0
Q9NRW3	328	0
O60306	329	0
P18085	330	0
P62330	331	0
Q07960	332	0
Q68EM7	333	0
P52565	334	0
Q92974	335	0
Q8N3C0	336	0
P00966	337	0
Q8NBU5	338	0
Q9NVI7-2	339	0
P31939	340	0
P18859	341	0
O75110	342	0
Q9UBB4	343	0
Q99700	344	0
Q8WWM7	345	0
P61769	346	0
O95816	347	0
Q9UQB8-5	348	0
Q9UHR4	349	0
O75934	350	0
Q9P287	351	0
Q9BXK5	352	0
Q9NYF8	353	0
Q9H3K6	354	0
O95861	355	0
Q8TDN6	356	0
Q10589	357	0
P20290	358	0
Q96K17	359	0
O43684	360	0
P41223	361	0
Q13895	362	0
Q7L1Q6	363	0
Q9Y6E2	364	0
Q9Y224	365	0
Q9UNZ5	366	0
Q07021	367	0
P30042	368	0
Q8WWC4	369	0
Q9BRJ6	370	0
Q9Y376	371	0
Q9HB71	372	0
P27708	373	0
P62158	374	0
O43852	375	0
Q13555-8	376	0
Q8WVQ1	377	0
Q01518	378	0
P40121	379	0
P04632	380	0
Q14444	381	0
P52907	382	0
P47755	383	0
P47756-2	384	0
P49589-3	385	0
P20810-10	386	0
Q03135	387	0
P16152	388	0
P35520	389	0
Q6P1N0	390	0
Q96CT7	391	0
Q96JG6	392	0
Q9H6E4	393	0
Q86WR0	394	0
Q96A33	395	0
Q96ER9	396	0
Q4VC31	397	0
P48509	398	0
Q5ZPR3	399	0
Q9Y5K6	400	0
P08174	401	0
P08962	402	0
P32970	403	0
P60033	404	0
Q16543	405	0
P60953	406	0
Q5VT25	407	0
Q9H3Q1	408	0
Q99459	409	0
Q99618	410	0
Q9NYV4	411	0
P24941	412	0
Q9UKY7	413	0
Q9BXW7	414	0
Q92879	415	0
P49454	416	0
Q5SW79	417	0
Q53EZ4	418	0
P23528	419	0
Q9Y281	420	0
Q7LBR1	421	0
Q9H444	422	0
Q9UHD1	423	0
Q14011	424	0
Q8N5K1	425	0
Q07065	426	0
Q14008	427	0
P12277	428	0
P12532	429	0
P61024	430	0
Q7Z460-4	431	0
O75122-3	432	0
Q96S66	433	0
O00299	434	0
Q14677-3	435	0
Q9H078-2	436	0
Q96KA5	437	0
Q00610	438	0
P10909	439	0
P30085	440	0
Q9BQ75	441	0
P62633	442	0
Q9P003	443	0
P09543	444	0
Q9Y2B0	445	0
Q9BT09	446	0
O75128	447	0
P20908	448	0
Q9ULV4	449	0
P57737-3	450	0
Q14019	451	0
P14854	452	0
Q86YQ8	453	0
P36551	454	0
Q16630-2	455	0
Q8N684	456	0
P23786	457	0
P29373	458	0
Q6UXH1	459	0
P50238	460	0
O75718	461	0
Q08257	462	0
O75534	463	0
P55060	464	0
P41240	465	0
P48729	466	0
P49674	467	0
P21291	468	0
P04080	469	0
Q9UBT7	470	0
O60716-3	471	0
P17812	472	0
Q9NRF8	473	0
Q13616	474	0
Q13618	475	0
Q13619	476	0
Q69YN2	477	0
O43169	478	0
Q9UHQ9	479	0
P00387	480	0
P08574	481	0
O00622	482	0
Q8NCG7	483	0
P51397	484	0
Q96EP5	485	0
O75935	486	0
Q9UJW0	487	0
O94760	488	0
Q16531	489	0
Q92499	490	0
Q92841	491	0
Q9NVP1	492	0
Q9UHI6	493	0
Q9NR30	494	0
Q9BUQ8	495	0
Q9GZR7	496	0
Q96GQ7	497	0
Q9NUL7	498	0
Q13838	499	0
O00571	500	0
Q7L014	501	0
Q9H0S4	502	0
P17844	503	0
Q8TDD1	504	0
Q9NY93	505	0
P26196	506	0
Q16698	507	0
O43583	508	0
Q9Y315	509	0
Q9BUN8	510	0
Q02127	511	0
Q96HY7	512	0
O60231	513	0
Q7Z478	514	0
Q7L2E3-2	515	0
Q9H2U1	516	0
Q6P158	517	0
Q14562	518	0
Q08211	519	0
Q9NR28	520	0
O60610	521	0
Q9NSV4	522	0
Q9UNQ2	523	0
Q9P265	524	0
Q9Y2L1	525	0
O60832	526	0
Q12959-2	527	0
P31689	528	0
O60884	529	0
Q96EY1-2	530	0
P25685	531	0
Q9UDY4	532	0
Q9NVH1	533	0
Q99543	534	0
Q5F1R6	535	0
Q13217	536	0
Q9H3Z4	537	0
Q99615	538	0
O75937	539	0
O00429	540	0
P50570	541	0
P26358-2	542	0
Q14185	543	0
Q9H7D0	544	0
Q96N67-2	545	0
Q9BZ29-4	546	0
O60762	547	0
Q9P2X0	548	0
Q9Y295	549	0
P55039	550	0
Q03001	551	0
P60981	552	0
Q9UNI6	553	0
P33316-2	554	0
P63167	555	0
Q9NP97	556	0
Q99848	557	0
P42892	558	0
Q13011	559	0
O75521	560	0
Q5VYK3	561	0
Q96F86	562	0
Q6P2E9	563	0
O60869	564	0
P57772	565	0
Q15029	566	0
Q9GZT9	567	0
Q9NZN4	568	0
P41567	569	0
P47813	570	0
P41214	571	0
P05198	572	0
P20042	573	0
P41091	574	0
O75822	575	0
Q04637-8	576	0
O43432	577	0
P55010	578	0
P63241	579	0
O60841	580	0
P56537	581	0
Q15717	582	0
Q12926	583	0
Q96JJ3	584	0
Q9NYP7	585	0
Q8N766	586	0
Q15006	587	0
Q9P0I2	588	0
Q9NPA0	589	0
Q92979	590	0
Q9HC35	591	0
O94919	592	0
P17813	593	0
P06733	594	0
Q9H4G0	595	0
P58107	596	0
O75616	597	0
Q8IUD2	598	0
P84090	599	0
Q96HE7	600	0
Q9BSJ8	601	0
A0FGR8-6	602	0
P62495	603	0
Q01844	604	0
Q9UPT5	605	0
P15311	606	0
Q96CS3	607	0
Q6P587	608	0
Q9NZB2	609	0
Q96TA1	610	0
Q96A26	611	0
Q92520	612	0
Q9NUQ9	613	0
Q658Y4	614	0
Q8NCA5	615	0
Q52LJ0-2	616	0
Q9Y285	617	0
Q9NSD9	618	0
P49327	619	0
Q9NYY8	620	0
P62861	621	0
P14324	622	0
P22830	623	0
P39748	624	0
Q96AC1	625	0
Q5T1M5	626	0
P26885	627	0
Q00688	628	0
Q02790	629	0
Q14318-2	630	0
Q13045-2	631	0
O75955	632	0
Q14254	633	0
Q06787	634	0
Q5T0N5-4	635	0
Q16658	636	0
Q8IY81	637	0
Q96AE4	638	0
Q96I24	639	0
P35637	640	0
P51114	641	0
P51116	642	0
Q13283	643	0
Q9UN86	644	0
P11413	645	0
Q8TAE8	646	0
P22102	647	0
Q92616	648	0
P50395	649	0
P57678	650	0
Q8TEQ6	651	0
Q96RP9-2	652	0
Q06210	653	0
Q6Y7W6	654	0
Q92896	655	0
Q04760	656	0
O94925-3	657	0
P49915	658	0
P29992	659	0
P63096	660	0
P04899	661	0
P08754	662	0
P63092	663	0
P62873	664	0
P62879	665	0
P63244	666	0
Q9HAV0	667	0
Q9UBI6	668	0
Q13823	669	0
Q9BVP2	670	0
Q9H4A6	671	0
O43292	672	0
Q5T3I0	673	0
P35052	674	0
P43304	675	0
P06744	676	0
Q92917	677	0
Q86V85	678	0
B7ZAQ6	679	0
Q8NFJ5	680	0
Q13098	681	0
Q8TD30	682	0
Q12849	683	0
Q9BQ67	684	0
P49840	685	0
P49841	686	0
P15170-3	687	0
Q9Y2Q3	688	0
P21266	689	0
P78417	690	0
P13984	691	0
O00178	692	0
A4D1E9	693	0
Q9BX10	694	0
Q9BZE4	695	0
P46976-2	696	0
Q92522	697	0
P84243	698	0
P40939	699	0
P55084	700	0
P12081	701	0
Q9Y450	702	0
P51610-4	703	0
P51858	704	0
Q9H583	705	0
Q9NRV9	706	0
P31937	707	0
Q6NVY1	708	0
Q9BX68	709	0
O75146	710	0
P52789	711	0
P01891	712	0
P17096	713	0
Q9UK76	714	0
Q9H910	715	0
P37235	716	0
P32754	717	0
Q96IR7	718	0
Q99714	719	0
Q8NBQ5	720	0
Q6YN16	721	0
P07900	722	0
P08238	723	0
Q0VDF9	724	0
P34932	725	0
O95757	726	0
P11142	727	0
P04792	728	0
Q92598	729	0
Q7Z6Z7	730	0
P14735	731	0
O75874	732	0
P48735	733	0
P50213	734	0
P51553	735	0
Q13907	736	0
Q01628	737	0
Q9NZI8	738	0
Q9Y6M1	739	0
O00425	740	0
O75054	741	0
Q13123	742	0
Q70UQ0-4	743	0
Q70UQ0	744	0
O95163	745	0
Q12905	746	0
Q12906-7	747	0
Q13418	748	0
A1L0T0	749	0
Q9NX62	750	0
P12268	751	0
Q27J81	752	0
O00410	753	0
O95373	754	0
Q96P70	755	0
Q7Z5L9	756	0
Q9H1K1	757	0
P53990	758	0
P08648	759	0
P05556	760	0
Q15811-9	761	0
Q8N5M9	762	0
P23458	763	0
P14923	764	0
Q06136	765	0
Q07666	766	0
Q92945	767	0
Q8IZA0	768	0
Q9P206-2	769	0
Q15058	770	0
O43896	771	0
Q02241	772	0
O00139	773	0
Q99661	774	0
Q9BVG8	775	0
P52294	776	0
P52292	777	0
O00629	778	0
Q14974	779	0
Q13601	780	0
Q86UP2	781	0
P25391	782	0
P11047	783	0
O43813	784	0
P28838	785	0
Q6PKG0	786	0
Q71RC2	787	0
Q92615	788	0
Q14739	789	0
P00338	790	0
P07195	791	0
P09382	792	0
P17931	793	0
Q9UHB6	794	0
Q9UPQ0	795	0
P48059	796	0
Q9BRT6	797	0
P20700	798	0
Q96II8	799	0
Q14114	800	0
P42704	801	0
Q8N1G4	802	0
Q96AG4	803	0
Q32MZ4-3	804	0
Q3MHD2	805	0
Q8ND56	806	0
Q9BX40	807	0
Q9Y333	808	0
Q9Y4Z0	809	0
P09960	810	0
Q9NQ29	811	0
Q9Y383	812	0
O95232	813	0
Q86V48	814	0
P07948-2	815	0
Q9BQ69	816	0
Q96A72	817	0
Q9UKM7	818	0
P27816	819	0
O95819	820	0
Q14244	821	0
P28482	822	0
P29966	823	0
P49006	824	0
P31153	825	0
P43243	826	0
Q8N884	827	0
Q9NR56	828	0
Q96N66	829	0
Q8NI22	830	0
P25205	831	0
P33991	832	0
P33992	833	0
Q14566	834	0
P33993	835	0
Q9ULC4	836	0
Q8NE86	837	0
P40925	838	0
P53582	839	0
P50579	840	0
Q8N6R0	841	0
P10620	842	0
O14880	843	0
Q9BPX6	844	0
O15344	845	0
Q9HCE1	846	0
P29372	847	0
Q5T2T1	848	0
O95297	849	0
P52815	850	0
Q96E11	851	0
Q9UKD2	852	0
P43246	853	0
P52701	854	0
Q96DH6	855	0
P26038	856	0
Q86UE4	857	0
P11586	858	0
P13995	859	0
Q14764	860	0
Q9BQG0-2	861	0
O75592	862	0
Q969H8	863	0
P14649	864	0
Q12965	865	0
Q9Y4I1	866	0
Q9NZM1	867	0
Q86TC9	868	0
P41227	869	0
Q9BXJ9	870	0
P61599	871	0
Q14CX7	872	0
Q9GZZ1	873	0
E9PAV3	874	0
Q4G0N4	875	0
P43490	876	0
P55209	877	0
Q99733	878	0
P54920	879	0
Q99747	880	0
O43776	881	0
P49321	882	0
Q9H0A0	883	0
Q8NEY1	884	0
Q15021	885	0
Q9BPX3	886	0
Q86XI2	887	0
Q15003	888	0
Q09161	889	0
Q6PIU2	890	0
P19338	891	0
Q9Y618	892	0
Q9BTX1	893	0
P51970	894	0
Q8N183	895	0
O96000	896	0
Q9Y6M9	897	0
O75306	898	0
O75489	899	0
O75380	900	0
P49821	901	0
P56181-2	902	0
Q8NC96	903	0
Q8NHV4	904	0
O60524	905	0
Q9UMX5	906	0
P21359	907	0
Q9Y697	908	0
Q9BYG3	909	0
Q9BPW8	910	0
Q9NQR4	911	0
Q9NVX2	912	0
Q96D46	913	0
P22392-2	914	0
P30419	915	0
Q9ULX3	916	0
Q9BVI4	917	0
Q9UMY1	918	0
Q14978-2	919	0
Q15233	920	0
Q9Y3C1	921	0
P46087	922	0
O00567	923	0
Q9Y314	924	0
P55786	925	0
Q8TAT6	926	0
P06748	927	0
O75607	928	0
P15559	929	0
P01111	930	0
P46459	931	0
Q08J23	932	0
Q96P11-2	933	0
Q9H0P0	934	0
Q9BSD7	935	0
Q02818	936	0
P80303	937	0
Q9Y266	938	0
O43809	939	0
Q9UKK9	940	0
Q7Z417	941	0
P49757	942	0
P35658	943	0
P61970	944	0
O15381	945	0
Q9UBU9	946	0
Q9Y6K5	947	0
Q9NX40	948	0
Q5SWX8	949	0
Q9NTK5	950	0
O60313-2	951	0
Q9UQ80	952	0
P11940	953	0
Q13310-3	954	0
Q86U42	955	0
Q9UNF0	956	0
P22234	957	0
Q9NWT1	958	0
Q13177	959	0
O96013	960	0
O95340	961	0
Q99497	962	0
P09874	963	0
Q9H0J9	964	0
Q9NVD7	965	0
Q15365	966	0
Q15366-5	967	0
Q5JVF3	968	0
Q16822	969	0
P12004	970	0
Q13442	971	0
Q9BUL8	972	0
Q53EL6	973	0
O14737	974	0
Q8WUM4	975	0
Q96HC4	976	0
Q29RF7	977	0
P30086	978	0
Q86TG7	979	0
Q9BRX2	980	0
O00541	981	0
O15067	982	0
P17858	983	0
P08237	984	0
P07737	985	0
P18669	986	0
Q96HS1	987	0
P00558	988	0
P36871	989	0
Q99623	990	0
Q7RTV0	991	0
O43175	992	0
P42356	993	0
Q13492	994	0
Q92508	995	0
O00443	996	0
Q99570	997	0
Q13526	998	0
P48739	999	0
P14618	1000	0
Q16513	1001	0
Q99959-2	1002	0
Q9Y446	1003	0
Q9Y263	1004	0
Q13393	1005	0
Q15149	1006	0
O60664	1007	0
P53350	1008	0
O43660	1009	0
Q9H307	1010	0
Q9NRX1	1011	0
P00491	1012	0
Q8IY17	1013	0
Q9Y2S7	1014	0
Q9BY77	1015	0
O15160	1016	0
Q9GZS1-2	1017	0
Q15165	1018	0
Q99575	1019	0
Q15181	1020	0
Q13136	1021	0
P62937	1022	0
Q08752	1023	0
O43447	1024	0
P62136	1025	0
P62140	1026	0
O14974	1027	0
O60828	1028	0
Q06830	1029	0
P32119	1030	0
P30048	1031	0
Q13162	1032	0
P30044	1033	0
P30041	1034	0
Q9HCU5	1035	0
P13861	1036	0
Q969G5	1037	0
P14314-2	1038	0
P78527	1039	0
O75569	1040	0
Q99873-4	1041	0
Q86WR7	1042	0
Q9UMS4	1043	0
O43395	1044	0
Q8WWY3	1045	0
O43172	1046	0
O94906	1047	0
Q6P2Q9	1048	0
P60891	1049	0
Q96M27	1050	0
P48634	1051	0
Q5JSZ5	1052	0
Q9Y520-4	1053	0
P0CW18	1054	0
Q9Y617	1055	0
P28070	1056	0
Q99436	1057	0
P17980	1058	0
P51665	1059	0
Q06323	1060	0
P61289	1061	0
P26599	1062	0
O95758	1063	0
Q96EY7	1064	0
Q9H7Z7	1065	0
Q15185	1066	0
Q9P2B2	1067	0
P06454	1068	0
Q93096	1069	0
P18031	1070	0
Q06124-2	1071	0
P17706	1072	0
P10586	1073	0
Q13332-6	1074	0
Q6NZI2	1075	0
Q9Y3E5	1076	0
Q9UHX1	1077	0
Q14671	1078	0
Q00577	1079	0
Q96QR8	1080	0
Q9Y606	1081	0
Q96C36	1082	0
Q6ZRP7	1083	0
Q6IQ22	1084	0
P51153	1085	0
Q9NP72	1086	0
P62820	1087	0
Q9H0U4	1088	0
Q9NX57	1089	0
Q9UL25	1090	0
Q9ULC3	1091	0
Q13636	1092	0
Q13637	1093	0
Q9BZG1	1094	0
Q15286	1095	0
O95716	1096	0
P61020	1097	0
P51148	1098	0
P20340-2	1099	0
P51149	1100	0
P61006	1101	0
Q5HYI8	1102	0
P63000	1103	0
Q9H0H5	1104	0
P54727	1105	0
P78406	1106	0
P11233	1107	0
P11234-2	1108	0
Q9UKM9	1109	0
P62826	1110	0
P43487	1111	0
P46060	1112	0
P62834	1113	0
Q9Y3L5	1114	0
Q70E73	1115	0
Q8IY67-2	1116	0
Q09028	1117	0
Q16576	1118	0
Q9NTZ6	1119	0
Q96PK6	1120	0
Q5T8P6-3	1121	0
Q9P2N5	1122	0
Q9NW13	1123	0
P98179	1124	0
Q14498	1125	0
Q9BWF3	1126	0
A0AV96	1127	0
Q9Y5S9	1128	0
P29558	1129	0
P38159	1130	0
P18754	1131	0
Q9P258	1132	0
Q15293	1133	0
P35241	1134	0
P46063	1135	0
P61586	1136	0
P62745	1137	0
Q9HBH0	1138	0
P84095	1139	0
Q8IXI2	1140	0
Q96DB5	1141	0
Q5VTR2	1142	0
Q63HN8	1143	0
O75150	1144	0
P13489	1145	0
Q9H4A4	1146	0
Q15287	1147	0
O75695	1148	0
Q9H6T3	1149	0
Q9H7B2	1150	0
P27635	1151	0
P40429	1152	0
P35268	1153	0
Q6P5R6	1154	0
P61254	1155	0
P49207	1156	0
P83881	1157	0
P63173	1158	0
P05386	1159	0
P46783	1160	0
P62244	1161	0
P62273	1162	0
P62701	1163	0
P51812	1164	0
P08865	1165	0
Q92600	1166	0
P10301	1167	0
P62070	1168	0
P23921	1169	0
Q5JTH9	1170	0
Q15050	1171	0
O76021	1172	0
Q15404	1173	0
O00442	1174	0
Q9Y3I0	1175	0
Q9Y265	1176	0
Q99584	1177	0
P26447	1178	0
P06703	1179	0
Q15424	1180	0
Q9Y512	1181	0
Q9NR31	1182	0
P82979	1183	0
P49591	1184	0
O43290	1185	0
Q9Y3A5	1186	0
Q8WVM8	1187	0
P22307	1188	0
Q14160	1189	0
Q96KG9-2	1190	0
O00560	1191	0
P31040	1192	0
Q9Y6Y8	1193	0
Q96EE3-1	1194	0
Q99985	1195	0
Q8NC51	1196	0
P35237	1197	0
Q01105	1198	0
Q86TU7	1199	0
Q15637-5	1200	0
P31947	1201	0
P23246	1202	0
Q9H9B4	1203	0
Q9BWM7	1204	0
O95470	1205	0
Q9H788	1206	0
Q5HYK7	1207	0
Q9Y371	1208	0
Q96B97-2	1209	0
A1X283	1210	0
P34896-2	1211	0
Q15477	1212	0
P42285	1213	0
P63208	1214	0
Q9UP95	1215	0
Q9UHW9-2	1216	0
P43007	1217	0
Q6P1M0	1218	0
Q8NEW0	1219	0
Q9H2H9	1220	0
Q96QD8	1221	0
Q9ULF5	1222	0
Q15599	1223	0
Q9GZT3	1224	0
Q8ND04	1225	0
O75940	1226	0
Q2TAY7	1227	0
O95721	1228	0
O76070	1229	0
Q7KZF4	1230	0
O75643	1231	0
Q96DI7	1232	0
P08621	1233	0
P09012	1234	0
P09661	1235	0
P14678	1236	0
P08579	1237	0
P09234	1238	0
P62314	1239	0
P62316	1240	0
P62318	1241	0
P62306	1242	0
Q13573	1243	0
Q9Y5X1	1244	0
P00441	1245	0
P18583-5	1246	0
Q9UBP0	1247	0
Q8NB90	1248	0
Q86XZ4	1249	0
Q9NUQ6	1250	0
Q9Y6A9	1251	0
P61009	1252	0
Q9NZD8	1253	0
Q9Y6N5	1254	0
Q13501	1255	0
P37108	1256	0
P09132	1257	0
P49458	1258	0
Q96SB4	1259	0
P78362-2	1260	0
Q8IYB3	1261	0
Q9BXP5	1262	0
P43307	1263	0
Q08945	1264	0
P50502	1265	0
P40763	1266	0
Q9NUL3	1267	0
P31948	1268	0
Q9P289	1269	0
P16949	1270	0
P27105	1271	0
Q9UJZ1	1272	0
Q9Y3F4	1273	0
O14662	1274	0
P53999	1275	0
Q9Y5B9	1276	0
O95425-2	1277	0
Q9UH65	1278	0
O60506	1279	0
O43760-2	1280	0
Q16563-2	1281	0
Q9BSH4	1282	0
Q92804	1283	0
P37837	1284	0
Q9C0D5	1285	0
Q7L7X3	1286	0
Q9H2K8	1287	0
Q13148	1288	0
P26639	1289	0
Q4KMP7	1290	0
O60907-2	1291	0
Q9BZK7	1292	0
Q9Y4P3	1293	0
Q969Z0	1294	0
P23193	1295	0
Q15369	1296	0
O14776	1297	0
Q13428-4	1298	0
Q9H7E2-3	1299	0
Q9UGI8	1300	0
Q8WVM0	1301	0
Q8WUY1	1302	0
Q8NI27	1303	0
Q9Y2W1	1304	0
P31483	1305	0
Q01085-2	1306	0
Q9Y5L4	1307	0
O43615	1308	0
Q9Y5J9	1309	0
Q99805	1310	0
Q92544	1311	0
Q9NUM4	1312	0
Q9BVC6	1313	0
Q9HC07	1314	0
Q6NUQ4	1315	0
Q9BTV4	1316	0
Q5BJF2	1317	0
Q9NYL9	1318	0
P42167	1319	0
P63313	1320	0
Q9H3N1	1321	0
Q9Y320	1322	0
Q03169	1323	0
Q9C0C2	1324	0
Q92973	1325	0
Q96GM8	1326	0
Q15785	1327	0
O95985	1328	0
Q5JTV8	1329	0
P55327-2	1330	0
O43399	1331	0
P60174	1332	0
P07951-2	1333	0
P06753-3	1334	0
P67936	1335	0
P29144	1336	0
P13693	1337	0
P62995	1338	0
Q9H4I3	1339	0
Q14258	1340	0
P14373	1341	0
Q13263	1342	0
Q14134	1343	0
Q9H2D6-5	1344	0
Q15642	1345	0
Q15645	1346	0
Q8WWH5	1347	0
P43897	1348	0
Q99816	1349	0
Q15631	1350	0
Q2NL82	1351	0
Q53HC9	1352	0
Q99614	1353	0
Q6PGP7	1354	0
Q14166	1355	0
Q13885	1356	0
P23258	1357	0
Q9BSJ2	1358	0
Q96CW5	1359	0
P49411	1360	0
Q12792	1361	0
P40222	1362	0
Q9NUQ3	1363	0
P10599	1364	0
Q99757	1365	0
O43396	1366	0
Q16881	1367	0
Q9NNW7	1368	0
P04818	1369	0
Q01081	1370	0
P26368	1371	0
O15042	1372	0
P22314	1373	0
Q5T6F2	1374	0
Q14157-5	1375	0
P63279	1376	0
P68036-3	1377	0
P61081	1378	0
P61088	1379	0
Q13404	1380	0
Q9UMX0	1381	0
Q9UHD9	1382	0
P17480	1383	0
Q9Y5K5-2	1384	0
O94874	1385	0
P61960	1386	0
Q16851	1387	0
P11172	1388	0
Q9H3U1-2	1389	0
Q92900	1390	0
Q9HAU5	1391	0
Q9BZI7	1392	0
Q16831	1393	0
P47985	1394	0
P07919	1395	0
Q14694	1396	0
Q53GS9	1397	0
P45974	1398	0
P40818	1399	0
Q9Y5J1	1400	0
Q15836	1401	0
P26640	1402	0
P50552	1403	0
Q99536	1404	0
P18206	1405	0
P55072	1406	0
P08670	1407	0
Q9UK41	1408	0
Q8N1B4	1409	0
Q5VIR6-4	1410	0
Q86Y07	1411	0
A3KMH1	1412	0
Q9BTA9	1413	0
P23381	1414	0
O00401	1415	0
Q9Y2W2	1416	0
Q9BZH6	1417	0
Q9BV38	1418	0
Q9UNX4	1419	0
Q9GZS3	1420	0
Q9BRP8-2	1421	0
Q8TF74	1422	0
O00308	1423	0
Q9HCS7	1424	0
O14980	1425	0
P13010	1426	0
P12956	1427	0
Q8IZH2-2	1428	0
P67809	1429	0
P16989	1430	0
P07947	1431	0
O95070	1432	0
Q96EC8	1433	0
Q96TA2	1434	0
Q9H6S0	1435	0
Q9NYL2	1436	0
O75152	1437	0
Q8WU90	1438	0
Q8IWR0	1439	0
Q9UGR2	1440	0
Q7Z2W4	1441	0
O43670-2	1442	0
Q86UK7	1443	0
Q969S3	1444	0
O43264	1445	0
Q15942	1446	0

[truncated: 5 more sheets: figure4c, Figure4d, figure5a, figure5d1, figure5d2]
